# Supplementary material for: Systems immunology of transcriptional responses to viral infection identifies conserved antiviral pathways across macaques and humans
Source: Cell Rep. 2024 Jan 30;43(2):113706. doi: 10.1016/j.celrep.2024.113706 (PMC10915397; doi:10.1016/j.celrep.2024.113706)
Supplement: Table S2. External gene sets [file mmc3.xlsx]

## Sheet: Table S2_Gene Sets
Table S2. External Gene Sets
Genes used to define the ISG list are from the gene list reported in Wilk, et al. Nat. Medicine (2020) and converted to their rhesus macaque orthologs.
Genes used to define the MS1 score are from the gene list reported in Reyes, et a. Nat. Medicine (20200 and converted to their rhesus macaque orthologs.
Genes used to define the HLAII score are the HLA II genes present in the NHP data.
Genes used to define the T cell activation score are taking from all T cell activation modules (M5.1, M7.1, M7.3, M7.4, M52) reported in Li, et al. Nat. Immunol (2014) and converted to their rhesus macaque orthologs.
ISG_Score	MS1_Score	HLAII_Score	Tcell_Activation_Score
ADAR	A1BG	HLA-DQA1	ATP8B2
B2M	ADAM10	HLA-DQB1	BCL11B
BATF2	ALOX5AP		BIN2
BST2	C4H6orf62		CAMK4
C1S	CD164		CCL5
LOC706971	CD63		CCR5
CASP8	CSF2RB		CCR7
CCRL2	CSNK1A1		CD2
CD47	DPYSL2		CD247
CD74	DYNC1I2		TAPBPL
CMPK2	FES		CD28
CMTR1	FOS		CD3D
CNP	IL1R2		CD3E
CSF1	LILRA5		CD3G
CXCL10	MT1X		CD4
CXCL11	NCF1		CD5
DDX60	PRKAR1A		CD52
DHX58	PTEN		CD7
EIF2AK2	PTPRE		CD8A
ELF1	RETN		CD8B
EPSTI1	SEC61G		CD96
GMPR	SLC25A37		CORO1A
HELZ2	SLC38A2		CRTAM
HERC6	SOD2		CXCR3
IFI27	THBS1		DPP4
IFI30	TLN1		EOMES
IFI35	TM9SF2		ETS1
IFI44	TRABD		GATA3
IFI44L	TXN		GFI1
IFIH1	YWHAE		GIMAP6
IFIT2			GPR171
IFIT3			GZMA
LOC114672188			MAMU-DRA
LOC114672188			MAMU-DRB1
IL15			ICOS
IL4R			IFNG
IL7			IKZF1
IRF1			IL12RB1
IRF2			IL18R1
IRF7			IL21R
IRF9			IL2RG
ISG15			IL7R
ISG20			ITK
LAMP3			ITPR3
LAP3			KLF12
LGALS3BP			NKG2D
LPAR6			LAG3
MOV10			LCK
MVB12A			LEF1
MX1			LPXN
NCOA7			MS4A1
NMI			NELL2
NUB1			NKG7
OAS1			NLRC3
OASL			PRKACB
OGFR			PRKAR1B
PARP12			PRKCH
PARP14			PRKCQ
PARP9			PTPN22
PLSCR2			PTPN6
PNPT1			PTPN7
PROCR			PTPRC
PSMA3			PTPRCAP
PSMB9			RASGRP1
PSME1			RHOH
PSME2			RORA
RIPK2			SELL
RNF31			LOC716034
RSAD2			SIT1
RTP4			SLA2
SAMD9			SLAMF1
SAMD9L			SLAMF7
SELL			SP140
SLC25A28			SPI1
SP110			STAT4
STAT2			TCF7
PSMB8			THEMIS
TDRD7			TIGIT
TENT5A			TRAF3IP3
TMEM140			TRAT1
TRAFD1			TXK
TRIM14			UNC93B1
TRIM21			LOC100423131
TRIM25			ZAP70
TRIM26			ZMYND11
TRIM5
TXNIP
UBA7
UBE2L6
USP18
WARS1
