# Supplementary material for: Systems immunology of transcriptional responses to viral infection identifies conserved antiviral pathways across macaques and humans
Source: Cell Rep. 2024 Jan 30;43(2):113706. doi: 10.1016/j.celrep.2024.113706 (PMC10915397; doi:10.1016/j.celrep.2024.113706)
Supplement: Table S6. DEGs by viral family and time category in NHPs [file mmc5.xlsx]

## Sheet: Table S6_ DEGs by viral family 
Table S6. DEGs by viral family and time category in NHPs
	effectSize	effectSizeStandardError	effectSizePval	effectSizeFDR	tauSquared	numStudies	cochranesQ	heterogeneityPval	fisherStatUp	fisherPvalUp	fisherFDRUp	fisherStatDown	fisherPvalDown	fisherFDRDown	direction	gene	Virus	time_cat
CLMN	3.25331	0.508409	1.56e-10	6.08e-07	0	2	0.136157	0.712132	33.5713	9.12e-07	6.47e-06	0.0152543	0.999971	1	pos	CLMN	Arenaviridae	T1
FBF1	-3.81405	0.637991	2.26e-09	5.48e-06	0	2	0.0241442	0.876518	0.0033257	0.999999	1	32.9221	1.24e-06	9.38e-06	neg	FBF1	Arenaviridae	T1
ANGEL1	-3.48249	0.614361	1.44e-08	1.99e-05	0	2	0.335118	0.562661	0.0170531	0.999964	1	34.9794	4.69e-07	3.98e-06	neg	ANGEL1	Arenaviridae	T1
DNAJC4	-2.67355	0.472565	1.54e-08	1.99e-05	0	2	0.0690615	0.792708	0.132189	0.99791	1	54.1765	4.83e-11	1.37e-09	neg	DNAJC4	Arenaviridae	T1
LDLR	2.45124	0.44088	2.7e-08	3.09e-05	0	2	0.340074	0.559787	51.6934	1.6e-10	3.59e-09	0.0911138	0.998993	1	pos	LDLR	Arenaviridae	T1
MGST1	2.04907	0.377706	5.79e-08	4.69e-05	0	2	0.408382	0.522792	28.8689	8.31e-06	4.69e-05	0.268123	0.991778	1	pos	MGST1	Arenaviridae	T1
SDC3	4.9292	0.930088	1.16e-07	6.44e-05	0	2	0.0604924	0.805719	41.799	1.84e-08	2.11e-07	0.00105482	1	1	pos	SDC3	Arenaviridae	T1
EPHB2	2.69398	0.511673	1.4e-07	6.98e-05	0	2	0.0435185	0.834752	79.0956	2.71e-16	8.92e-14	0.0163341	0.999967	1	pos	EPHB2	Arenaviridae	T1
AIF1	2.11461	0.402654	1.51e-07	7.26e-05	0	2	0.272275	0.60181	19.3134	0.00068197	0.00250898	0.082624	0.99917	1	pos	AIF1	Arenaviridae	T1
EHD4	1.52255	0.290086	1.53e-07	7.26e-05	0	2	0.48555	0.485919	44.3421	5.45e-09	7.32e-08	0.281291	0.99099	1	pos	EHD4	Arenaviridae	T1
MSR1	2.90314	0.553888	1.59e-07	7.37e-05	0	2	0.0532426	0.817514	51.2758	1.95e-10	4.28e-09	0.0706086	0.999391	1	pos	MSR1	Arenaviridae	T1
TYMP	4.28116	0.839418	3.39e-07	0.00014029	0	2	0.30677	0.579669	38.8569	7.46e-08	7.11e-07	0.00683054	0.999994	1	pos	TYMP	Arenaviridae	T1
MEGF8	-4.14061	0.831614	6.39e-07	0.00022174	0	2	0.899024	0.343044	0.0125096	0.999981	1	40.0863	4.15e-08	4.63e-07	neg	MEGF8	Arenaviridae	T1
LACC1	3.17785	0.645453	8.5e-07	0.00028985	0	2	0.498514	0.480154	53.5301	6.6e-11	1.7e-09	0.0298262	0.99989	1	pos	LACC1	Arenaviridae	T1
HSPA1L	3.89614	0.798112	1.05e-06	0.00032436	0	2	0.376807	0.539317	40.1564	4.02e-08	4.12e-07	0.00158378	1	1	pos	HSPA1L	Arenaviridae	T1
C2	4.72041	0.96876	1.1e-06	0.00033431	0	2	0.0586708	0.808609	52.7097	9.8e-11	2.4e-09	0.00303382	0.999999	1	pos	C2	Arenaviridae	T1
THEM4	2.36867	0.490591	1.38e-06	0.00039627	0	2	0.148182	0.700279	26.1717	2.92e-05	0.00014612	0.0257421	0.999918	1	pos	THEM4	Arenaviridae	T1
S1PR5	-2.48902	0.515659	1.39e-06	0.00039627	0.0188604	2	1.03627	0.308691	0.0330264	0.999865	1	48.5017	7.42e-10	1.36e-08	neg	S1PR5	Arenaviridae	T1
IL9R	-3.81192	0.804941	2.18e-06	0.00056565	0	2	0.711477	0.398954	0.0150492	0.999972	1	42.6962	1.2e-08	1.53e-07	neg	IL9R	Arenaviridae	T1
TRADD	-2.09852	0.44441	2.33e-06	0.00057871	0.0162916	2	1.0399	0.307846	0.0622862	0.999525	1	31.0387	3.01e-06	2.05e-05	neg	TRADD	Arenaviridae	T1
PITPNC1	-1.69476	0.363106	3.05e-06	0.0007408	0	2	0.200614	0.654226	0.24789	0.992925	1	45.1232	3.75e-09	5.49e-08	neg	PITPNC1	Arenaviridae	T1
UFM1	2.38298	0.514227	3.58e-06	0.00081941	0	2	0.193015	0.660419	30.9932	3.07e-06	1.92e-05	0.0904443	0.999008	1	pos	UFM1	Arenaviridae	T1
C6orf136	-3.14556	0.685139	4.41e-06	0.00094128	0	2	0.00789262	0.929209	0.0121942	0.999981	1	33.1456	1.12e-06	8.58e-06	neg	C6orf136	Arenaviridae	T1
GBP6	3.93108	0.85965	4.81e-06	0.00100499	0	2	0.493429	0.482402	50.5176	2.82e-10	5.91e-09	0.00172773	1	1	pos	GBP6	Arenaviridae	T1
GAB1	1.26861	0.278151	5.09e-06	0.00103097	0	3	1.32943	0.514421	22.4619	0.00099828	0.00352199	15.004	0.0202258	0.0524937	pos	GAB1	Arenaviridae	T1
NAP1L1	-1.25732	0.275858	5.17e-06	0.00103519	0	2	0.32879	0.566373	0.597852	0.963302	1	21.2167	0.00028682	0.00121648	neg	NAP1L1	Arenaviridae	T1
ANKFN1	2.98506	0.657956	5.71e-06	0.00107904	0	2	0.759536	0.383474	30.2713	4.31e-06	2.6e-05	0.0380703	0.999821	1	pos	ANKFN1	Arenaviridae	T1
SLC35F5	1.6491	0.364089	5.92e-06	0.00107904	0	3	0.390202	0.822752	27.47	0.0001182	0.00051622	0.240264	0.999736	1	pos	SLC35F5	Arenaviridae	T1
RNF157	-3.59413	0.793571	5.92e-06	0.00107904	0	2	0.780021	0.377135	0.00258477	0.999999	1	45.5915	3e-09	4.51e-08	neg	RNF157	Arenaviridae	T1
TFPI2	3.54094	0.782043	5.96e-06	0.00107904	0	2	0.160637	0.688571	44.4128	5.27e-09	7.11e-08	0.00447349	0.999997	1	pos	TFPI2	Arenaviridae	T1
TIMM10B	2.85591	0.634484	6.76e-06	0.00118295	0	2	0.0113748	0.915064	26.5475	2.45e-05	0.00012493	0.0158629	0.999969	1	pos	TIMM10B	Arenaviridae	T1
SMARCD1	-2.92298	0.653479	7.71e-06	0.00132645	0	2	0.0217472	0.882762	0.0175703	0.999962	1	30.9305	3.16e-06	2.15e-05	neg	SMARCD1	Arenaviridae	T1
NAV1	1.58525	0.357401	9.19e-06	0.00151242	0	2	0.00073837	0.978322	59.1314	4.42e-12	1.73e-10	38.0842	1.08e-07	1.08e-06	pos	NAV1	Arenaviridae	T1
KLRD1	-2.1593	0.488257	9.76e-06	0.0015669	0	2	0.0823509	0.774136	0.138617	0.997706	1	30.4332	3.99e-06	2.65e-05	neg	KLRD1	Arenaviridae	T1
LPAR5	-2.30889	0.523032	1.01e-05	0.00157211	0	2	0.690086	0.406135	0.0824418	0.999173	1	41.0102	2.67e-08	3.13e-07	neg	LPAR5	Arenaviridae	T1
ITPR3	-1.72387	0.390568	1.02e-05	0.00157211	0	2	0.485774	0.485819	0.238957	0.993406	1	30.2138	4.43e-06	2.91e-05	neg	ITPR3	Arenaviridae	T1
MAU2	-1.61759	0.366853	1.04e-05	0.00158596	0	2	0.0437809	0.834262	0.776676	0.941547	1	38.8596	7.45e-08	7.75e-07	neg	MAU2	Arenaviridae	T1
FAM161B	2.75172	0.626071	1.11e-05	0.00167969	0	2	0.0764079	0.782226	28.1087	1.19e-05	6.46e-05	0.0250826	0.999922	1	pos	FAM161B	Arenaviridae	T1
TLR7	3.73919	0.851197	1.12e-05	0.00168485	0	2	0.542843	0.461257	52.8677	9.08e-11	2.24e-09	0.00225616	0.999999	1	pos	TLR7	Arenaviridae	T1
CTSB	1.70812	0.390374	1.21e-05	0.00179602	0	2	0.00048273	0.982471	50.3438	3.06e-10	6.32e-09	0.919414	0.921759	1	pos	CTSB	Arenaviridae	T1
AKT3	-1.22258	0.280882	1.35e-05	0.00193007	0	2	0.228014	0.633	2.33524	0.674361	0.861305	26.9377	2.05e-05	0.00011465	neg	AKT3	Arenaviridae	T1
HIP1	1.85159	0.425735	1.37e-05	0.00193007	0	2	0.600067	0.438552	36.8813	1.91e-07	1.61e-06	0.238372	0.993437	1	pos	HIP1	Arenaviridae	T1
ATP2C1	1.4778	0.340013	1.38e-05	0.00193007	0	3	0.209692	0.900463	34.2711	5.96e-06	3.48e-05	0.974585	0.986557	1	pos	ATP2C1	Arenaviridae	T1
MACF1	-1.28465	0.296186	1.44e-05	0.00198734	0	2	0.0381778	0.845087	20.2393	0.0004479	0.00171878	48.2135	8.52e-10	1.53e-08	neg	MACF1	Arenaviridae	T1
COA8	-3.22519	0.745137	1.5e-05	0.00202728	0.085977	2	1.07021	0.300897	0.0335808	0.999861	1	36.1702	2.67e-07	2.42e-06	neg	COA8	Arenaviridae	T1
BID	2.05942	0.476246	1.53e-05	0.00204005	0	2	0.113236	0.736489	28.8157	8.52e-06	4.8e-05	0.129202	0.998001	1	pos	BID	Arenaviridae	T1
IFI35	8.56997	1.99144	1.68e-05	0.00217628	0	2	0.0927974	0.760651	53.3556	7.18e-11	1.83e-09	0.00010805	1	1	pos	IFI35	Arenaviridae	T1
CALCRL	2.45083	0.571084	1.77e-05	0.00223859	0	2	0.13712	0.711161	56.3094	1.73e-11	5.46e-10	0.069244	0.999414	1	pos	CALCRL	Arenaviridae	T1
SDHD	2.55449	0.596004	1.82e-05	0.00226543	0	2	0.847775	0.357182	24.4877	6.38e-05	0.00029525	0.0682718	0.99943	1	pos	SDHD	Arenaviridae	T1
TMEM51	7.54555	1.76569	1.92e-05	0.0023374	0	2	0.0076912	0.930116	49.2744	5.12e-10	9.7e-09	0.0003724	1	1	pos	TMEM51	Arenaviridae	T1
IGF1	1.73958	0.407446	1.96e-05	0.00236445	0	2	0.27272	0.601513	52.1697	1.27e-10	2.95e-09	1.19052	0.879657	1	pos	IGF1	Arenaviridae	T1
C2CD3	-1.55709	0.365073	2e-05	0.00238639	0	2	0.083011	0.773258	0.214901	0.994625	1	16.995	0.0019373	0.00659762	neg	C2CD3	Arenaviridae	T1
YY1	-1.29148	0.305935	2.43e-05	0.00280761	0	2	0.388499	0.53309	1.68257	0.793882	0.962746	25.1249	4.75e-05	0.00024176	neg	YY1	Arenaviridae	T1
SPECC1	1.84966	0.439185	2.54e-05	0.00288148	0	2	0.486126	0.485661	20.5003	0.00039772	0.00154733	0.191159	0.995713	1	pos	SPECC1	Arenaviridae	T1
SPAG8	-2.56411	0.613132	2.89e-05	0.00312882	0	2	0.633131	0.426209	0.0615468	0.999536	1	29.8012	5.37e-06	3.46e-05	neg	SPAG8	Arenaviridae	T1
GEMIN2	-1.58839	0.379946	2.91e-05	0.00312882	0	2	0.0797388	0.777652	0.403443	0.982194	1	25.9146	3.29e-05	0.00017473	neg	GEMIN2	Arenaviridae	T1
PAQR8	2.48523	0.594562	2.92e-05	0.00312882	0	2	0.433792	0.510134	26.713	2.27e-05	0.00011631	0.0580481	0.999587	1	pos	PAQR8	Arenaviridae	T1
NAIP	2.24004	0.53628	2.95e-05	0.00312882	0	2	0.00067412	0.979286	55.6198	2.41e-11	7.21e-10	0.052498	0.999661	1	pos	NAIP	Arenaviridae	T1
TRPV2	-2.42758	0.581287	2.96e-05	0.00312882	0	2	0.0901927	0.763932	0.0383178	0.999819	1	23.4737	0.00010181	0.00048177	neg	TRPV2	Arenaviridae	T1
SH2D2A	-2.2349	0.535531	3e-05	0.00312882	0	3	1.9515	0.376909	0.160161	0.999919	1	35.8621	2.93e-06	2.01e-05	neg	SH2D2A	Arenaviridae	T1
CHRNB1	6.41995	1.53989	3.06e-05	0.00312882	0	2	0.50382	0.477827	45.3341	3.39e-09	4.88e-08	0.00161999	1	1	pos	CHRNB1	Arenaviridae	T1
FITM2	-2.56805	0.617408	3.19e-05	0.00312882	0	2	0.0693114	0.792342	0.0730877	0.999348	1	49.4662	4.67e-10	9.12e-09	neg	FITM2	Arenaviridae	T1
CDK15	1.84283	0.444251	3.35e-05	0.00312882	0	2	0.132824	0.715522	22.9562	0.0001292	0.00055946	0.179105	0.996222	1	pos	CDK15	Arenaviridae	T1
VPS37D	-6.35224	1.53234	3.39e-05	0.00312882	0	2	0.735562	0.391086	0.00197092	1	1	45.3648	3.34e-09	4.95e-08	neg	VPS37D	Arenaviridae	T1
TNFRSF10A	2.48668	0.601391	3.55e-05	0.00312882	0	2	0.510276	0.475019	70.6729	1.64e-14	2.08e-12	0.073131	0.999348	1	pos	TNFRSF10A	Arenaviridae	T1
DVL2	-1.8181	0.44047	3.66e-05	0.00312882	0	3	1.80019	0.406532	0.132268	0.999954	1	30.8638	2.69e-05	0.00014634	neg	DVL2	Arenaviridae	T1
CCL8	5.7929	1.40391	3.69e-05	0.00312882	0	2	0.0208027	0.885318	42.6249	1.24e-08	1.49e-07	0.00069018	1	1	pos	CCL8	Arenaviridae	T1
DMXL2	3.05007	0.739191	3.69e-05	0.00312882	0	2	0.122626	0.726203	47.4888	1.21e-09	2.03e-08	0.0197831	0.999951	1	pos	DMXL2	Arenaviridae	T1
RNASEH2B	2.95932	0.717278	3.7e-05	0.00312882	0	2	0.229262	0.632072	68.2841	5.23e-14	5.4e-12	40.9374	2.77e-08	3.22e-07	pos	RNASEH2B	Arenaviridae	T1
WWC3	-2.82144	0.684056	3.71e-05	0.00312882	0	2	0.82138	0.364777	0.0138638	0.999976	1	39.2589	6.16e-08	6.58e-07	neg	WWC3	Arenaviridae	T1
PCNX2	-1.68361	0.409269	3.89e-05	0.00312882	0	2	0.246838	0.61931	0.357333	0.985819	1	55.3637	2.73e-11	8.29e-10	neg	PCNX2	Arenaviridae	T1
ETS1	-1.79746	0.43955	4.33e-05	0.00312882	0	2	0.0088533	0.925036	0.0904228	0.999008	1	22.8571	0.00013523	0.00062215	neg	ETS1	Arenaviridae	T1
SLC11A1	1.62131	0.397108	4.45e-05	0.00312882	0	2	0.784212	0.375856	45.0975	3.79e-09	5.35e-08	3.40374	0.492666	0.726803	pos	SLC11A1	Arenaviridae	T1
BICDL1	-2.80865	0.689893	4.68e-05	0.00312882	0	2	0.0153806	0.901301	0.0237738	0.99993	1	41.7808	1.85e-08	2.26e-07	neg	BICDL1	Arenaviridae	T1
KDM4B	-1.38321	0.340709	4.91e-05	0.00312882	0	2	0.00504827	0.943357	63.7909	4.63e-13	2.86e-11	48.1736	8.68e-10	1.55e-08	neg	KDM4B	Arenaviridae	T1
UTP15	2.31972	0.57223	5.04e-05	0.00312882	0	2	0.416841	0.518517	24.5585	6.17e-05	0.00028718	0.0719381	0.999368	1	pos	UTP15	Arenaviridae	T1
JAM3	-1.91626	0.472997	5.09e-05	0.00312882	0	2	0.00719985	0.932379	0.158916	0.997006	1	33.8827	7.88e-07	6.29e-06	neg	JAM3	Arenaviridae	T1
MAGED1	-5.60449	1.38402	5.13e-05	0.00312882	0	2	0.380766	0.537193	0.0002734	1	1	43.1898	9.45e-09	1.24e-07	neg	MAGED1	Arenaviridae	T1
CRIP3	-5.1088	1.26166	5.14e-05	0.00312882	0	2	0.00323636	0.954634	0.00159728	1	1	39.1513	6.48e-08	6.88e-07	neg	CRIP3	Arenaviridae	T1
ESCO2	1.48848	0.369595	5.64e-05	0.00312882	0	2	0.103375	0.747816	23.5984	9.61e-05	0.00042759	0.320463	0.988455	1	pos	ESCO2	Arenaviridae	T1
PPARD	-1.47098	0.365317	5.66e-05	0.00312882	0	3	1.93442	0.380142	0.604029	0.996333	1	52.3742	1.57e-09	2.58e-08	neg	PPARD	Arenaviridae	T1
CCNI	-1.71971	0.42731	5.71e-05	0.00312882	0	2	0.0472364	0.827944	0.136395	0.997778	1	18.8136	0.00085505	0.00320401	neg	CCNI	Arenaviridae	T1
SLC27A5	-2.30207	0.572941	5.87e-05	0.00312882	0	2	0.0969004	0.755581	0.0531038	0.999654	1	25.0627	4.89e-05	0.0002481	neg	SLC27A5	Arenaviridae	T1
VRK2	5.0015	1.24789	6.12e-05	0.00312882	0	2	0.676636	0.410747	39.1636	6.44e-08	6.28e-07	0.00473861	0.999997	1	pos	VRK2	Arenaviridae	T1
TOR1B	5.80764	1.45114	6.28e-05	0.00312882	0	2	0.967543	0.325294	46.2245	2.21e-09	3.4e-08	7.76e-05	1	1	pos	TOR1B	Arenaviridae	T1
CD163	1.87927	0.469733	6.32e-05	0.00312882	0	2	0.354282	0.551699	33.0822	1.15e-06	7.96e-06	0.103334	0.99871	1	pos	CD163	Arenaviridae	T1
PIP4K2B	-3.05043	0.763668	6.48e-05	0.00312882	0	2	0.00225893	0.962092	27.7187	1.42e-05	7.63e-05	40.7127	3.08e-08	3.56e-07	neg	PIP4K2B	Arenaviridae	T1
YIPF4	1.28388	0.321835	6.63e-05	0.00312882	0	3	0.213892	0.898574	32.4171	1.36e-05	7.31e-05	0.674901	0.995017	1	pos	YIPF4	Arenaviridae	T1
ARHGAP5	1.45843	0.365651	6.65e-05	0.00312882	0	2	0.263169	0.607951	48.9448	6e-10	1.11e-08	0.896974	0.924995	1	pos	ARHGAP5	Arenaviridae	T1
PRRC2B	-2.77693	0.697419	6.84e-05	0.00312882	0	2	0.00734449	0.931705	64.6671	3.02e-13	2.11e-11	39.9177	4.5e-08	4.97e-07	neg	PRRC2B	Arenaviridae	T1
NOS3	-2.53896	0.639051	7.1e-05	0.00312882	0	2	0.00184545	0.965734	0.0355735	0.999844	1	35.8808	3.06e-07	2.73e-06	neg	NOS3	Arenaviridae	T1
KCNQ1	2.28068	0.574162	7.12e-05	0.00312882	0	2	0.127306	0.721242	26.077	3.05e-05	0.00015215	0.0606322	0.99955	1	pos	KCNQ1	Arenaviridae	T1
EBP	-1.41269	0.355749	7.16e-05	0.00312882	0	3	1.09432	0.57859	0.772307	0.992796	1	70.039	4.01e-13	2.39e-11	neg	EBP	Arenaviridae	T1
ACAP1	-1.85751	0.468134	7.25e-05	0.00312882	0	2	0.0917291	0.76199	0.1099	0.998544	1	33.7805	8.27e-07	6.57e-06	neg	ACAP1	Arenaviridae	T1
PHACTR2	1.29855	0.327315	7.27e-05	0.00312882	0.0308148	3	2.14652	0.341893	26.4638	0.00018243	0.0007657	0.701495	0.994459	1	pos	PHACTR2	Arenaviridae	T1
EPHA7	1.61064	0.406031	7.28e-05	0.00312882	0	2	6.85e-06	0.997912	42.9145	1.08e-08	1.32e-07	0.342906	0.986879	1	pos	EPHA7	Arenaviridae	T1
TRIM26	5.04951	1.27311	7.3e-05	0.00312882	0	2	0.415556	0.519163	40.6351	3.2e-08	3.37e-07	0.0003868	1	1	pos	TRIM26	Arenaviridae	T1
FOXP1	-1.19296	0.300779	7.3e-05	0.00312882	0	2	0.0179964	0.893283	14.1094	0.00695393	0.0195356	37.8846	1.18e-07	1.18e-06	neg	FOXP1	Arenaviridae	T1
RAB5C	2.16389	0.547853	7.82e-05	0.00312882	0	2	0.435034	0.509529	19.9929	0.00050101	0.00190157	0.0856115	0.99911	1	pos	RAB5C	Arenaviridae	T1
CCDC57	-1.30403	0.331239	8.26e-05	0.00312882	0	3	0.0862718	0.957781	3.51305	0.742232	0.919813	56.6603	2.14e-10	4.89e-09	neg	CCDC57	Arenaviridae	T1
SLC31A1	2.12403	0.542131	8.93e-05	0.00313981	0	2	0.00956483	0.922091	55.632	2.4e-11	7.18e-10	0.133363	0.997873	1	pos	SLC31A1	Arenaviridae	T1
PHLPP2	-2.58479	0.660139	9.02e-05	0.00315229	0	2	0.135739	0.712554	0.0413578	0.999789	1	40.4844	3.44e-08	3.92e-07	neg	PHLPP2	Arenaviridae	T1
LAT	-2.17031	0.555309	9.3e-05	0.0031739	0	2	0.00802887	0.928602	0.0352031	0.999847	1	21.7139	0.00022849	0.00099604	neg	LAT	Arenaviridae	T1
HINT3	1.41539	0.363476	9.86e-05	0.00319821	0	3	1.71497	0.424229	27.5579	0.0001138	0.00049785	0.476028	0.998118	1	pos	HINT3	Arenaviridae	T1
ERGIC2	1.74764	0.448888	9.89e-05	0.00319821	0	2	0.0174731	0.894837	39.6415	5.13e-08	5.11e-07	0.959255	0.91591	1	pos	ERGIC2	Arenaviridae	T1
KCNJ4	-1.78886	0.459914	0.00010043	0.00319821	0	2	0.160864	0.688363	0.121836	0.998218	1	26.2944	2.76e-05	0.00014941	neg	KCNJ4	Arenaviridae	T1
MRPS18A	2.45533	0.631716	0.00010159	0.00320424	0	3	1.98524	0.370605	49.4433	6.08e-09	8.05e-08	59.6799	5.23e-11	1.45e-09	pos	MRPS18A	Arenaviridae	T1
DCLK1	1.3659	0.35304	0.0001093	0.00325198	0	2	0.882449	0.347532	14.4062	0.00610536	0.0174828	0.572211	0.966101	1	pos	DCLK1	Arenaviridae	T1
ADH1B	1.4522	0.376822	0.00011629	0.00337022	0	2	0.288121	0.591427	27.3987	1.65e-05	8.73e-05	0.700363	0.951284	1	pos	ADH1B	Arenaviridae	T1
PSD4	-1.54594	0.402542	0.00012281	0.00342833	0	3	1.34838	0.50957	0.946957	0.987543	1	56.0827	2.8e-10	6.13e-09	neg	PSD4	Arenaviridae	T1
UGDH	3.9625	1.03436	0.00012769	0.00347655	0	2	0.0872877	0.767654	32.8505	1.28e-06	8.74e-06	0.00596985	0.999996	1	pos	UGDH	Arenaviridae	T1
CUL9	-2.74018	0.715297	0.00012771	0.00347655	0	2	0.0149599	0.902653	0.02049	0.999948	1	49.0578	5.68e-10	1.08e-08	neg	CUL9	Arenaviridae	T1
CEP104	-1.93161	0.504621	0.00012927	0.00347879	0	2	0.309055	0.578261	0.218198	0.994464	1	46.5156	1.92e-09	3.08e-08	neg	CEP104	Arenaviridae	T1
ZNF683	-3.94724	1.03147	0.00012982	0.00347888	0	2	0.0836119	0.772461	0.00600244	0.999996	1	32.7579	1.34e-06	1e-05	neg	ZNF683	Arenaviridae	T1
CDC42BPA	1.43697	0.375961	0.00013231	0.00350569	0	2	0.0253439	0.873513	53.742	5.96e-11	1.55e-09	0.842914	0.932604	1	pos	CDC42BPA	Arenaviridae	T1
NARF	-2.7942	0.734136	0.00014117	0.0036471	0	2	0.852836	0.355751	0.0473496	0.999724	1	54.9027	3.41e-11	1.01e-09	neg	NARF	Arenaviridae	T1
ARHGAP1	-1.56319	0.411341	0.00014457	0.00371305	0	3	0.538539	0.763938	43.5388	9.12e-08	8.5e-07	43.5714	8.99e-08	9.19e-07	neg	ARHGAP1	Arenaviridae	T1
TMEM80	-2.32729	0.613627	0.00014903	0.00377497	0	2	0.138362	0.709915	0.0992177	0.998809	1	50.0758	3.48e-10	7.23e-09	neg	TMEM80	Arenaviridae	T1
CNR2	-3.85865	1.01782	0.00014999	0.00378465	0	2	0.61838	0.43165	0.0119605	0.999982	1	32.777	1.33e-06	9.95e-06	neg	CNR2	Arenaviridae	T1
KIF14	2.14653	0.567923	0.00015708	0.00387287	0	2	0.97975	0.32226	27.8005	1.37e-05	7.37e-05	0.139217	0.997687	1	pos	KIF14	Arenaviridae	T1
ANXA6	2.29394	0.607108	0.00015779	0.00387573	0	2	0.970186	0.324634	32.3673	1.61e-06	1.07e-05	0.0409096	0.999794	1	pos	ANXA6	Arenaviridae	T1
RIPK1	6.50725	1.72425	0.00016068	0.003922	2.38429	2	1.6163	0.203608	58.6404	5.6e-12	2.12e-10	0.00264976	0.999999	1	pos	RIPK1	Arenaviridae	T1
IGFBP4	3.81758	1.01203	0.00016183	0.00392904	0	2	0.788851	0.374448	32.7524	1.34e-06	9.12e-06	0.0137932	0.999976	1	pos	IGFBP4	Arenaviridae	T1
GRIN1	-1.28628	0.342585	0.0001736	0.00412302	0	2	0.349255	0.554535	1.60523	0.807851	0.972618	32.8908	1.26e-06	9.5e-06	neg	GRIN1	Arenaviridae	T1
USP44	-3.65023	0.974689	0.00018038	0.00422124	0	2	0.229497	0.631897	0.0102795	0.999987	1	31.034	3.01e-06	2.06e-05	neg	USP44	Arenaviridae	T1
SCN7A	1.97907	0.52873	0.00018179	0.00424522	0	2	0.531109	0.466141	19.5123	0.00062318	0.00231599	0.126612	0.998079	1	pos	SCN7A	Arenaviridae	T1
RPL37A	-1.74358	0.466618	0.0001865	0.00432818	0	2	0.615667	0.432662	0.0944011	0.99892	1	35.2404	4.15e-07	3.58e-06	neg	RPL37A	Arenaviridae	T1
CENPV	-1.59823	0.427746	0.00018668	0.00432818	0	2	0.6175	0.431978	0.0900287	0.999017	1	20.7246	0.00035907	0.00148086	neg	CENPV	Arenaviridae	T1
BCR	-1.82056	0.487399	0.00018753	0.00433741	0	2	0.451301	0.501718	0.137959	0.997728	1	42.4963	1.32e-08	1.67e-07	neg	BCR	Arenaviridae	T1
ADARB1	-1.60916	0.432416	0.00019818	0.00452457	0	2	0.734908	0.391297	59.2313	4.21e-12	1.66e-10	53.1135	8.07e-11	2.11e-09	neg	ADARB1	Arenaviridae	T1
FAHD2A	-2.57855	0.693639	0.00020127	0.00456657	0	2	0.053869	0.816463	24.9237	5.21e-05	0.00024643	45.0603	3.86e-09	5.63e-08	neg	FAHD2A	Arenaviridae	T1
FRRS1	3.55773	0.957322	0.00020213	0.00456657	0	2	0.255257	0.613397	30.4698	3.93e-06	2.39e-05	0.0116521	0.999983	1	pos	FRRS1	Arenaviridae	T1
SORBS3	-1.6729	0.451127	0.00020868	0.00468627	0	3	1.76706	0.413321	0.250203	0.999703	1	45.4743	3.77e-08	4.24e-07	neg	SORBS3	Arenaviridae	T1
TRIM31	1.58478	0.428354	0.00021585	0.0048205	0.0562919	2	1.16316	0.280812	20.2972	0.00043626	0.00167976	0.152762	0.997227	1	pos	TRIM31	Arenaviridae	T1
CXCR4	-1.54074	0.416553	0.00021663	0.00482902	0	2	0.70958	0.399583	0.383609	0.983797	1	19.3872	0.00065954	0.00254706	neg	CXCR4	Arenaviridae	T1
SAMD9	2.28686	0.618631	0.00021847	0.00485652	0	2	0.280849	0.596146	35.2111	4.2e-07	3.24e-06	0.0595826	0.999565	1	pos	SAMD9	Arenaviridae	T1
NRP2	1.10744	0.30059	0.0002294	0.00501909	0	2	0.510685	0.474843	71.9953	8.6e-15	1.24e-12	56.5562	1.53e-11	5.03e-10	pos	NRP2	Arenaviridae	T1
IP6K2	-1.98469	0.539365	0.00023353	0.00506959	0	2	0.00100081	0.974763	0.0745638	0.999322	1	22.4964	0.0001596	0.00072064	neg	IP6K2	Arenaviridae	T1
CDS1	1.40667	0.383006	0.00024	0.00516377	0	2	0.625909	0.42886	40.3211	3.71e-08	3.85e-07	0.460174	0.97726	1	pos	CDS1	Arenaviridae	T1
CHP2	-2.14566	0.58452	0.00024179	0.00517941	0	2	0.255704	0.613087	0.0103351	0.999987	1	24.5878	6.09e-05	0.00030225	neg	CHP2	Arenaviridae	T1
FNIP2	3.84423	1.0485	0.00024599	0.00521194	1.13781	2	1.87614	0.170773	52.3201	1.18e-10	2.82e-09	0.0219472	0.99994	1	pos	FNIP2	Arenaviridae	T1
BTBD6	-3.40269	0.92837	0.00024711	0.0052243	0	2	0.243724	0.621529	0.0134833	0.999977	1	29.4483	6.34e-06	4e-05	neg	BTBD6	Arenaviridae	T1
HMGXB3	-2.04447	0.558853	0.00025386	0.00533795	0	2	0.0278455	0.867473	0.0800932	0.999219	1	26.3431	2.7e-05	0.0001466	neg	HMGXB3	Arenaviridae	T1
ADSL	-1.90919	0.521985	0.00025463	0.00534247	0	2	0.229616	0.631809	0.107418	0.998608	1	18.9291	0.00081156	0.00305517	neg	ADSL	Arenaviridae	T1
F11R	1.21307	0.332992	0.00026954	0.00555347	0	3	1.73415	0.420179	34.7887	4.74e-06	2.83e-05	1.53042	0.957448	1	pos	F11R	Arenaviridae	T1
GRAMD4	-2.2731	0.624766	0.00027442	0.005648	0	2	0.024426	0.875806	0.0625538	0.999521	1	37.7263	1.28e-07	1.26e-06	neg	GRAMD4	Arenaviridae	T1
C19orf44	-2.318	0.638007	0.00027994	0.0057253	0	2	0.886623	0.346394	0.09726	0.998855	1	42.4454	1.35e-08	1.7e-07	neg	C19orf44	Arenaviridae	T1
CTSW	-1.93484	0.533518	0.0002872	0.00584298	0	3	1.62268	0.444262	0.0595539	0.999996	1	32.2325	1.47e-05	8.54e-05	neg	CTSW	Arenaviridae	T1
PTPN9	1.56649	0.432281	0.00029034	0.00589453	0	2	0.308431	0.578644	25.0342	4.95e-05	0.00023535	0.155623	0.997125	1	pos	PTPN9	Arenaviridae	T1
ADAM28	1.2603	0.348147	0.00029459	0.00597443	0	2	0.590153	0.44236	14.6876	0.00539489	0.0156304	0.643778	0.958077	1	pos	ADAM28	Arenaviridae	T1
NAV3	1.10904	0.306541	0.000297	0.00598585	0	2	0.671025	0.412694	11.1688	0.0247312	0.0575246	0.90498	0.923845	1	pos	NAV3	Arenaviridae	T1
NCLN	-1.46968	0.406713	0.00030202	0.00605565	0	2	0.181464	0.670118	0.974176	0.913686	1	25.432	4.12e-05	0.00021304	neg	NCLN	Arenaviridae	T1
UCP2	-2.04942	0.567987	0.00030831	0.00614379	0.295764	3	2.85617	0.239768	0.107089	0.999975	1	31.5762	1.97e-05	0.00011065	neg	UCP2	Arenaviridae	T1
RTTN	-1.65455	0.458824	0.00031086	0.00617549	0	2	0.378976	0.538152	0.685309	0.953128	1	27.5339	1.55e-05	8.95e-05	neg	RTTN	Arenaviridae	T1
ZNF75D	-1.73542	0.481531	0.00031339	0.00620686	0	2	0.183473	0.668405	0.198637	0.995383	1	48.9087	6.1e-10	1.15e-08	neg	ZNF75D	Arenaviridae	T1
IL13RA1	1.33372	0.370359	0.00031682	0.00624914	0	2	0.22493	0.635309	27.5656	1.53e-05	8.14e-05	0.320232	0.988471	1	pos	IL13RA1	Arenaviridae	T1
PHLDA1	1.04384	0.291188	0.00033738	0.00649012	0	3	0.00112283	0.999439	28.6074	7.22e-05	0.0003305	39.4587	5.82e-07	4.82e-06	pos	PHLDA1	Arenaviridae	T1
MST1	-1.87522	0.524074	0.00034603	0.00659475	0	2	0.200065	0.654669	0.126105	0.998094	1	21.0838	0.00030478	0.00128036	neg	MST1	Arenaviridae	T1
C21orf58	-1.39248	0.390133	0.00035802	0.00678638	0	2	0.00091533	0.975864	6.31655	0.176722	0.297399	45.0652	3.85e-09	5.62e-08	neg	C21orf58	Arenaviridae	T1
PCSK2	1.41308	0.396436	0.00036461	0.00688217	0	3	0.0945846	0.953809	22.9566	0.00081115	0.0029237	0.19954	0.999846	1	pos	PCSK2	Arenaviridae	T1
FAM166B	-3.33196	0.935548	0.00036873	0.00692181	0	2	0.223059	0.636719	0.00320143	0.999999	1	29.904	5.12e-06	3.31e-05	neg	FAM166B	Arenaviridae	T1
MTSS1	-1.39125	0.390801	0.00037086	0.00694841	0	2	0.00337177	0.953695	0.54985	0.96847	1	28.9726	7.92e-06	4.9e-05	neg	MTSS1	Arenaviridae	T1
DNAH14	1.2858	0.362733	0.00039297	0.00728535	0.00010299	2	1.00023	0.317255	26.4976	2.51e-05	0.00012756	0.686153	0.953025	1	pos	DNAH14	Arenaviridae	T1
CDKN2D	1.41024	0.398167	0.00039735	0.00733529	0	3	1.63584	0.441348	25.4651	0.00027995	0.00112527	0.683469	0.994841	1	pos	CDKN2D	Arenaviridae	T1
CATSPERE	1.70919	0.482573	0.00039738	0.00733529	0.0667796	3	2.20901	0.331374	55.5149	3.65e-10	7.25e-09	0.487618	0.997986	1	pos	CATSPERE	Arenaviridae	T1
THAP9	1.43084	0.404205	0.00040028	0.00736468	0	3	1.35292	0.508415	21.1099	0.00175303	0.00579345	0.310709	0.999444	1	pos	THAP9	Arenaviridae	T1
HOXC9	-2.03703	0.577643	0.00042118	0.00764056	0	2	0.571445	0.449685	0.0175018	0.999962	1	23.7017	9.17e-05	0.00043733	neg	HOXC9	Arenaviridae	T1
GRB10	1.31469	0.373335	0.00042916	0.00776369	0	3	1.63351	0.441863	92.792	7.96e-18	6.73e-15	0.555521	0.997096	1	pos	GRB10	Arenaviridae	T1
LOXHD1	3.1268	0.891148	0.00045025	0.00804925	0	2	0.0714586	0.789225	27.9442	1.28e-05	6.94e-05	0.00599025	0.999996	1	pos	LOXHD1	Arenaviridae	T1
ITGAV	2.99443	0.854599	0.0004585	0.00816234	0	2	0.149228	0.699274	26.5622	2.44e-05	0.00012414	0.018543	0.999957	1	pos	ITGAV	Arenaviridae	T1
TMEM165	1.11871	0.319695	0.00046649	0.00826199	0	3	1.98446	0.37075	63.8821	7.29e-12	2.68e-10	45.5036	3.72e-08	4.19e-07	pos	TMEM165	Arenaviridae	T1
ABCC1	2.03165	0.580973	0.00047058	0.00832162	0	2	0.359608	0.548724	33.5907	9.04e-07	6.42e-06	0.129761	0.997984	1	pos	ABCC1	Arenaviridae	T1
CRELD2	2.96758	0.849248	0.0004752	0.0083781	0	2	0.328377	0.566617	26.5398	2.46e-05	0.00012531	0.0240317	0.999928	1	pos	CRELD2	Arenaviridae	T1
RIMS4	1.55652	0.446089	0.00048437	0.00850887	0	2	0.830607	0.362097	20.2245	0.00045092	0.00172799	0.143198	0.997556	1	pos	RIMS4	Arenaviridae	T1
SERPINB6	-1.08376	0.310978	0.00049213	0.00861298	0	3	1.5586	0.458727	0.445429	0.998441	1	26.3882	0.00018846	0.00083672	neg	SERPINB6	Arenaviridae	T1
JMJD6	1.40602	0.403474	0.00049251	0.00861298	0	2	0.638677	0.42419	32.9114	1.25e-06	8.53e-06	1.27067	0.866332	1	pos	JMJD6	Arenaviridae	T1
CA1	-1.4106	0.405152	0.00049833	0.00870695	0	3	0.327274	0.84905	0.250173	0.999703	1	25.482	0.00027795	0.00118349	neg	CA1	Arenaviridae	T1
ENPP2	2.04866	0.58873	0.0005018	0.00874135	0	2	0.186918	0.665494	32.7294	1.36e-06	9.2e-06	0.108965	0.998569	1	pos	ENPP2	Arenaviridae	T1
ITGA10	-2.92092	0.841874	0.00052135	0.00902782	0	2	0.125085	0.723584	0.0194058	0.999953	1	26.0173	3.14e-05	0.00016724	neg	ITGA10	Arenaviridae	T1
DAZAP1	-1.46309	0.423734	0.00055471	0.0094966	0	2	0.348913	0.554729	0.65033	0.95731	1	22.0738	0.00019375	0.0008571	neg	DAZAP1	Arenaviridae	T1
PRRT3	-3.02089	0.875568	0.00056016	0.00957193	0	2	0.125108	0.72356	0.00595067	0.999996	1	27.3878	1.66e-05	9.51e-05	neg	PRRT3	Arenaviridae	T1
FIGN	1.22661	0.355678	0.0005634	0.00959362	0	2	0.206924	0.649189	15.6566	0.00351635	0.0107657	1.46525	0.832778	1	pos	FIGN	Arenaviridae	T1
CPM	1.03721	0.301124	0.00057217	0.00970045	0	2	0.206114	0.64983	23.1967	0.00011567	0.0005058	4.48236	0.344644	0.557636	pos	CPM	Arenaviridae	T1
ARIH2	-1.3105	0.381014	0.00058278	0.00982031	0	2	0.515262	0.47287	37.3609	1.52e-07	1.32e-06	33.4777	9.54e-07	7.46e-06	neg	ARIH2	Arenaviridae	T1
CBL	-1.30865	0.380804	0.00058918	0.00991091	0	2	7.71e-05	0.992993	19.471	0.00063495	0.00235386	30.9589	3.12e-06	2.13e-05	neg	CBL	Arenaviridae	T1
BAIAP3	-1.88248	0.549363	0.00061107	0.0101801	0	2	0.632999	0.426257	0.0945136	0.998918	1	25.6851	3.66e-05	0.00019195	neg	BAIAP3	Arenaviridae	T1
SF3B3	-2.08999	0.609954	0.00061146	0.0101801	0.426412	3	3.23222	0.19867	0.221795	0.999791	1	45.7553	3.31e-08	3.79e-07	neg	SF3B3	Arenaviridae	T1
S100P	2.92947	0.856964	0.00062984	0.0104413	0	2	0.0776129	0.780559	26.5526	2.45e-05	0.00012467	0.00762433	0.999993	1	pos	S100P	Arenaviridae	T1
LONRF3	2.81961	0.825238	0.00063378	0.0104977	0	2	0.0673293	0.795266	25.2493	4.48e-05	0.00021508	0.0194213	0.999953	1	pos	LONRF3	Arenaviridae	T1
NADK	1.11921	0.328142	0.00064784	0.0106902	0	2	0.607669	0.435667	35.7566	3.25e-07	2.58e-06	12.4641	0.0142142	0.0385818	pos	NADK	Arenaviridae	T1
CDK14	1.47543	0.433207	0.00065965	0.0108338	0	2	0.935541	0.333427	30.5156	3.84e-06	2.35e-05	0.453861	0.977834	1	pos	CDK14	Arenaviridae	T1
MAN1B1	-1.59069	0.467769	0.0006724	0.0109806	0	3	1.2631	0.531767	0.378095	0.999022	1	83.3893	7.12e-16	1.69e-13	neg	MAN1B1	Arenaviridae	T1
LIG1	1.70382	0.502306	0.00069385	0.011206	0	3	0.745836	0.688722	27.2735	0.00012868	0.00055757	0.0916821	0.999984	1	pos	LIG1	Arenaviridae	T1
SERAC1	2.15153	0.634972	0.00070304	0.0113168	0	2	0.0018794	0.965421	44.1859	5.87e-09	7.82e-08	0.0721281	0.999365	1	pos	SERAC1	Arenaviridae	T1
ACER3	1.00261	0.296076	0.00070838	0.0113745	0	2	0.0148671	0.902954	24.4945	6.36e-05	0.00029454	2.92283	0.570822	0.80692	pos	ACER3	Arenaviridae	T1
IDH1	1.47914	0.437542	0.00072334	0.0115385	0	2	0.608395	0.435393	28.8045	8.57e-06	4.82e-05	0.208498	0.994929	1	pos	IDH1	Arenaviridae	T1
PIP4P2	1.69009	0.500081	0.00072584	0.0115688	0	3	0.936924	0.625964	27.1003	0.00013867	0.00059688	0.111646	0.999972	1	pos	PIP4P2	Arenaviridae	T1
MATN1	-2.32886	0.689411	0.00073005	0.0116264	0	2	0.121661	0.72724	0.0364733	0.999836	1	53.4925	6.72e-11	1.79e-09	neg	MATN1	Arenaviridae	T1
LRIG1	-1.27662	0.377969	0.00073125	0.0116264	0	2	0.30041	0.583625	0.532749	0.970236	1	34.5521	5.74e-07	4.76e-06	neg	LRIG1	Arenaviridae	T1
EPB41L4B	1.33679	0.396019	0.00073664	0.0116907	0	2	0.23609	0.627045	43.2353	9.25e-09	1.16e-07	22.7888	0.00013954	0.00063957	pos	EPB41L4B	Arenaviridae	T1
NABP1	1.49414	0.443104	0.0007463	0.0118077	0	2	0.0222183	0.881508	33.7255	8.48e-07	6.08e-06	0.322615	0.988308	1	pos	NABP1	Arenaviridae	T1
LRRC8A	-1.54712	0.460036	0.00077088	0.0121176	0	2	0.0019575	0.96471	0.311494	0.98906	1	28.8741	8.29e-06	5.1e-05	neg	LRRC8A	Arenaviridae	T1
AQP8	-2.74022	0.816005	0.00078481	0.012287	0	2	0.00029391	0.986322	0.0153999	0.999971	1	24.7343	5.69e-05	0.00028497	neg	AQP8	Arenaviridae	T1
TTC28	-1.5113	0.450138	0.00078674	0.0123073	0	2	0.28836	0.591273	0.716031	0.949337	1	30.2802	4.29e-06	2.83e-05	neg	TTC28	Arenaviridae	T1
GUCY1A1	1.32054	0.395157	0.00083232	0.012824	0	2	0.0592461	0.807691	35.1846	4.26e-07	3.27e-06	2.24195	0.691356	0.919899	pos	GUCY1A1	Arenaviridae	T1
MKNK2	-2.03135	0.608373	0.00084083	0.0129142	0	2	0.675472	0.41115	0.13686	0.997763	1	42.0064	1.66e-08	2.05e-07	neg	MKNK2	Arenaviridae	T1
SYTL1	-1.61212	0.484124	0.00086856	0.0132611	0	3	0.044707	0.977894	0.111665	0.999972	1	24.7618	0.00037792	0.00154909	neg	SYTL1	Arenaviridae	T1
TNPO1	-1.15651	0.347701	0.00088051	0.0133966	0.0597265	2	1.15275	0.282974	9.48307	0.0500963	0.104154	37.6694	1.31e-07	1.29e-06	neg	TNPO1	Arenaviridae	T1
SLC6A9	7.28969	2.19463	0.00089502	0.0135642	3.3236	2	1.52535	0.216812	50.3659	3.03e-10	6.27e-09	0.00156575	1	1	pos	SLC6A9	Arenaviridae	T1
PLA2G7	2.70019	0.813105	0.00089746	0.0135801	0	2	0.0173369	0.895246	24.5912	6.08e-05	0.00028328	0.0131259	0.999979	1	pos	PLA2G7	Arenaviridae	T1
LHFPL2	2.62786	0.791769	0.00090348	0.0136393	0	2	0.0984608	0.753685	23.8239	8.66e-05	0.00039017	0.0266384	0.999912	1	pos	LHFPL2	Arenaviridae	T1
GFAP	-1.32913	0.40129	0.00092585	0.0139336	0	3	0.218902	0.896326	0.373332	0.999057	1	25.5379	0.00027137	0.00115955	neg	GFAP	Arenaviridae	T1
C2CD6	0.952277	0.287666	0.00093177	0.0139902	0.0151168	3	2.09017	0.351663	25.6903	0.00025425	0.001031	3.89803	0.690473	0.918849	pos	C2CD6	Arenaviridae	T1
EVC	-2.38108	0.7202	0.0009459	0.0141586	0.152094	2	1.16138	0.281181	45.0829	3.82e-09	5.37e-08	32.7126	1.37e-06	1.02e-05	neg	EVC	Arenaviridae	T1
KCTD12	1.42744	0.432015	0.00095265	0.014232	0	2	0.278137	0.597925	17.4648	0.00156957	0.00524784	0.149719	0.997334	1	pos	KCTD12	Arenaviridae	T1
KLHL12	-1.69653	0.51347	0.000953	0.014232	0	2	0.764125	0.382041	0.270561	0.991634	1	22.2008	0.00018279	0.00081492	neg	KLHL12	Arenaviridae	T1
ACADM	1.57498	0.476834	0.00095657	0.0142743	0	3	0.0433983	0.978535	24.0302	0.00051562	0.00195284	0.149326	0.999934	1	pos	ACADM	Arenaviridae	T1
PEX5L	1.3601	0.4121	0.00096544	0.0143625	0	2	0.131812	0.716561	37.9547	1.14e-07	1.03e-06	2.10244	0.716924	0.942078	pos	PEX5L	Arenaviridae	T1
ARID4A	-1.62151	0.491414	0.00096796	0.0143891	0	2	0.754059	0.385194	0.260832	0.9922	1	15.5981	0.00360866	0.0114302	neg	ARID4A	Arenaviridae	T1
STAT5B	-1.2335	0.374475	0.00098794	0.0146313	0	2	0.011094	0.916116	0.914954	0.922406	1	64.4356	3.38e-13	2.11e-11	neg	STAT5B	Arenaviridae	T1
DOCK7	2.0177	0.615574	0.00104636	0.0153317	0	2	0.490768	0.483585	38.596	8.44e-08	7.92e-07	0.127013	0.998067	1	pos	DOCK7	Arenaviridae	T1
IL1RAP	1.84399	0.56315	0.00105875	0.0154433	0	2	0.395789	0.529272	29.6201	5.85e-06	3.42e-05	0.178842	0.996232	1	pos	IL1RAP	Arenaviridae	T1
RNF17	1.23281	0.376967	0.00107416	0.0156445	0.095884	3	2.54231	0.280508	49.052	7.28e-09	9.43e-08	1.27894	0.972806	1	pos	RNF17	Arenaviridae	T1
TULP3	-1.76503	0.53999	0.0010807	0.0157162	0	2	0.00530736	0.941924	0.196822	0.995464	1	27.023	1.97e-05	0.00011065	neg	TULP3	Arenaviridae	T1
HSF2	-1.64193	0.502847	0.00109359	0.0158445	0	2	0.246314	0.619683	0.215826	0.99458	1	19.8293	0.00053968	0.00212557	neg	HSF2	Arenaviridae	T1
SHANK2	1.37912	0.42255	0.00109932	0.0158843	0.168773	3	2.84007	0.241705	57.6443	1.35e-10	3.13e-09	0.740513	0.993575	1	pos	SHANK2	Arenaviridae	T1
HSD17B12	1.02201	0.31361	0.00111862	0.0160872	0	3	1.4177	0.492211	26.9033	0.00015097	0.00064468	1.24576	0.974564	1	pos	HSD17B12	Arenaviridae	T1
DNAH5	1.44423	0.443438	0.00112641	0.0161632	0	3	0.278665	0.869939	48.657	8.73e-09	1.1e-07	0.300685	0.999494	1	pos	DNAH5	Arenaviridae	T1
HMGCS1	1.64988	0.507027	0.00113782	0.0162908	0	2	0.154053	0.694692	18.4537	0.00100595	0.00354776	0.0895041	0.999028	1	pos	HMGCS1	Arenaviridae	T1
IFNGR2	1.66339	0.511494	0.00114588	0.0163665	0	3	1.32254	0.516196	29.5443	4.8e-05	0.00022869	0.0640968	0.999995	1	pos	IFNGR2	Arenaviridae	T1
VEGFB	-2.52903	0.777798	0.00114786	0.0163743	0	2	0.0219892	0.882116	0.0245725	0.999925	1	23.0546	0.00012349	0.00057424	neg	VEGFB	Arenaviridae	T1
BLK	-2.34878	0.722702	0.00115409	0.0164269	0	2	0.300574	0.583523	0.0247489	0.999924	1	63.7492	4.72e-13	2.76e-11	neg	BLK	Arenaviridae	T1
PDGFRB	-2.08469	0.642889	0.00118407	0.0167799	0.338322	3	2.71374	0.257466	0.108047	0.999975	1	34.3892	5.66e-06	3.62e-05	neg	PDGFRB	Arenaviridae	T1
OPN3	1.73451	0.535262	0.00119325	0.0168958	0	2	0.435614	0.509247	27.4465	1.61e-05	8.55e-05	0.239876	0.993358	1	pos	OPN3	Arenaviridae	T1
SEMA7A	-1.87661	0.58052	0.00122656	0.0172437	0	2	0.983182	0.321415	0.208412	0.994933	1	37.7564	1.26e-07	1.25e-06	neg	SEMA7A	Arenaviridae	T1
FNIP1	1.06333	0.329548	0.00125258	0.0175587	0	2	0.261271	0.609249	15.5655	0.00366122	0.011146	6.64765	0.155722	0.296823	pos	FNIP1	Arenaviridae	T1
TSC1	-2.45336	0.760694	0.00125902	0.0176109	0	2	0.302581	0.582269	0.0446287	0.999755	1	22.6456	0.00014903	0.00067797	neg	TSC1	Arenaviridae	T1
SLC35D2	-2.61123	0.810216	0.00126909	0.0177262	0.184735	2	1.15985	0.281497	33.0955	1.14e-06	7.92e-06	60.739	2.03e-12	9.23e-11	neg	SLC35D2	Arenaviridae	T1
CD36	0.974993	0.303093	0.00129625	0.0180407	0	2	0.756964	0.38428	12.1502	0.0162685	0.0403988	1.46567	0.832704	1	pos	CD36	Arenaviridae	T1
HS6ST2	1.1541	0.358893	0.00130118	0.0180724	0	2	0.246682	0.619421	15.6303	0.0035575	0.0108711	0.241948	0.993247	1	pos	HS6ST2	Arenaviridae	T1
SAP30	1.09117	0.339327	0.00130131	0.0180724	0	3	0.775136	0.678706	35.166	4e-06	2.44e-05	1.55757	0.955579	1	pos	SAP30	Arenaviridae	T1
USP33	1.13324	0.352655	0.00131154	0.0181753	0	3	0.832817	0.659411	24.0324	0.00051514	0.00195137	2.19457	0.900963	1	pos	USP33	Arenaviridae	T1
MTMR7	1.46382	0.45743	0.00137385	0.0188536	0	2	0.692298	0.405384	33.1522	1.11e-06	7.72e-06	0.907116	0.923538	1	pos	MTMR7	Arenaviridae	T1
MYL12A	1.15403	0.360687	0.00137649	0.0188536	0	3	0.235091	0.8891	46.1928	2.71e-08	2.92e-07	2.18949	0.901472	1	pos	MYL12A	Arenaviridae	T1
CSRNP3	0.865426	0.270693	0.00138828	0.0189683	0.0140002	3	2.08426	0.352702	12.4409	0.0528259	0.108885	2.60005	0.857107	1	pos	CSRNP3	Arenaviridae	T1
YIPF6	1.08178	0.338624	0.00140008	0.0190855	0	3	0.90012	0.63759	59.7432	5.08e-11	1.36e-09	1.02795	0.984531	1	pos	YIPF6	Arenaviridae	T1
GAS7	1.24903	0.391598	0.00142483	0.0193587	0	2	0.0230607	0.879299	34.8056	5.09e-07	3.84e-06	24.5421	6.22e-05	0.00030775	pos	GAS7	Arenaviridae	T1
IPMK	1.43372	0.45001	0.00144268	0.0195466	0	2	0.528518	0.46723	26.9941	1.99e-05	0.00010347	0.659126	0.956272	1	pos	IPMK	Arenaviridae	T1
ABHD12	-1.62232	0.510145	0.00147213	0.0198625	0	2	0.68101	0.409239	0.583812	0.964845	1	44.1094	6.09e-09	8.38e-08	neg	ABHD12	Arenaviridae	T1
FCAR	1.07197	0.337418	0.00148817	0.0200233	0	2	0.10442	0.746588	17.2219	0.00175018	0.005785	9.33436	0.0532643	0.120454	pos	FCAR	Arenaviridae	T1
SFXN4	1.23512	0.389186	0.00150559	0.0202158	0	2	0.932268	0.334274	45.6216	2.95e-09	4.35e-08	2.03441	0.729429	0.950253	pos	SFXN4	Arenaviridae	T1
ARL6IP4	-1.73411	0.550039	0.0016176	0.0215854	0	2	0.488119	0.484768	0.242485	0.993218	1	31.6298	2.28e-06	1.61e-05	neg	ARL6IP4	Arenaviridae	T1
DDX60L	7.97551	2.53115	0.00162743	0.0216585	5.27618	2	1.17014	0.279373	56.5941	1.51e-11	4.87e-10	1.9e-05	1	1	pos	DDX60L	Arenaviridae	T1
INKA1	-2.41001	0.764879	0.00162804	0.0216585	0	2	0.0148063	0.903152	0.0204974	0.999948	1	22.3182	0.00017321	0.00077647	neg	INKA1	Arenaviridae	T1
OMD	1.56168	0.495656	0.00162865	0.0216585	0	2	0.860346	0.353642	19.4376	0.00064465	0.00238568	0.349114	0.986427	1	pos	OMD	Arenaviridae	T1
SPINDOC	-2.33205	0.741032	0.00164939	0.0219043	0	2	0.258726	0.610996	0.050289	0.999689	1	21.6364	0.00023673	0.00102782	neg	SPINDOC	Arenaviridae	T1
TIMD4	2.33293	0.74249	0.00167779	0.0222271	0	2	0.960443	0.327075	22.4576	0.00016247	0.00068969	0.082158	0.999179	1	pos	TIMD4	Arenaviridae	T1
GSE1	1.31447	0.41836	0.00167827	0.0222271	0	2	0.83342	0.361286	20.0432	0.00048969	0.00186225	1.16337	0.884092	1	pos	GSE1	Arenaviridae	T1
ZBTB48	-1.48567	0.473167	0.00169032	0.0223159	0	3	1.52378	0.466783	0.328633	0.999346	1	24.2842	0.00046298	0.00185584	neg	ZBTB48	Arenaviridae	T1
PHF11	1.90719	0.607441	0.00169119	0.0223159	0.310273	3	2.72899	0.25551	46.4433	2.42e-08	2.65e-07	0.113831	0.999971	1	pos	PHF11	Arenaviridae	T1
SIN3B	-1.17986	0.375949	0.00169905	0.0223768	0.0213741	3	2.0853	0.352519	0.750297	0.993341	1	30.9228	2.62e-05	0.00014296	neg	SIN3B	Arenaviridae	T1
SPATA6	1.06387	0.339097	0.00170476	0.022425	0	2	0.108376	0.742	28.0662	1.21e-05	6.58e-05	1.47794	0.830542	1	pos	SPATA6	Arenaviridae	T1
AP2A2	1.15136	0.367155	0.00171328	0.0225219	0	2	0.284144	0.593998	26.9005	2.08e-05	0.00010753	1.02657	0.905741	1	pos	AP2A2	Arenaviridae	T1
CYP19A1	0.866481	0.276406	0.00171965	0.0225598	0	3	1.63225	0.442141	26.5535	0.00017553	0.00073896	41.7894	2.02e-07	1.9e-06	pos	CYP19A1	Arenaviridae	T1
RASGRF1	-1.24992	0.399143	0.00173911	0.022769	0	2	0.3662	0.545083	58.4844	6.04e-12	2.25e-10	16.1303	0.00284926	0.00928208	neg	RASGRF1	Arenaviridae	T1
IGFBP7	1.05969	0.33851	0.00174531	0.0228348	0	3	1.14688	0.563583	17.9706	0.00630619	0.0179626	0.874025	0.98994	1	pos	IGFBP7	Arenaviridae	T1
SLC38A10	-0.937497	0.299682	0.0017582	0.022988	0	2	0.0507754	0.821719	6.47899	0.166119	0.282918	25.5051	3.98e-05	0.00020645	neg	SLC38A10	Arenaviridae	T1
MRAS	1.75365	0.560877	0.00176829	0.02306	0	2	0.39296	0.530748	34.2539	6.61e-07	4.84e-06	0.220805	0.994336	1	pos	MRAS	Arenaviridae	T1
SKI	-1.7147	0.548852	0.00178315	0.0232205	0	2	0.00465698	0.945593	0.243024	0.993189	1	29.6404	5.79e-06	3.69e-05	neg	SKI	Arenaviridae	T1
RGP1	-2.39757	0.768141	0.00180077	0.0234129	0	2	0.0798377	0.777518	0.0170018	0.999964	1	22.4782	0.00016094	0.00072602	neg	RGP1	Arenaviridae	T1
PRUNE2	1.36157	0.436744	0.00182357	0.0236516	0	2	0.242549	0.622371	31.128	2.88e-06	1.81e-05	0.506589	0.972856	1	pos	PRUNE2	Arenaviridae	T1
SMOX	-1.24185	0.398657	0.00183888	0.0237709	0	2	0.59165	0.441782	0.596624	0.963438	1	18.6835	0.00090682	0.00338039	neg	SMOX	Arenaviridae	T1
FAM216A	-2.36101	0.758127	0.00184399	0.0238211	0	2	0.0251887	0.873898	0.0211297	0.999945	1	21.9747	0.00020275	0.00089306	neg	FAM216A	Arenaviridae	T1
BTBD7	-1.03563	0.332655	0.00185047	0.023873	0	2	0.179692	0.671638	3.64406	0.456315	0.640309	22.1071	0.00019082	0.00084586	neg	BTBD7	Arenaviridae	T1
A2ML1	1.57916	0.507919	0.00187666	0.0240726	0	2	0.737289	0.390531	22.8291	0.00013698	0.00059007	0.346867	0.986591	1	pos	A2ML1	Arenaviridae	T1
NME9	-2.26935	0.730382	0.00188954	0.0241843	0	2	0.429324	0.512321	0.0646175	0.999489	1	21.3062	0.00027534	0.00117443	neg	NME9	Arenaviridae	T1
PSMD7	1.53043	0.493228	0.00191646	0.024487	0	3	1.38885	0.499362	25.4712	0.00027923	0.00112276	0.173305	0.999898	1	pos	PSMD7	Arenaviridae	T1
CLCN5	0.958566	0.308974	0.00191949	0.024487	0	2	0.013136	0.908752	15.2917	0.00413297	0.0124072	1.33664	0.855129	1	pos	CLCN5	Arenaviridae	T1
RUNDC3A	-1.5404	0.497151	0.00194534	0.0247518	0	2	0.806335	0.369206	0.366184	0.985151	1	20.355	0.00042493	0.0017207	neg	RUNDC3A	Arenaviridae	T1
APPL2	-1.51491	0.489076	0.00195161	0.0248154	0	3	1.74763	0.417357	0.217123	0.999803	1	25.3343	0.00029606	0.00124911	neg	APPL2	Arenaviridae	T1
NUP85	-2.2509	0.727425	0.00197252	0.0249994	0	2	0.426198	0.51386	0.066154	0.999465	1	21.1522	0.0002954	0.00124741	neg	NUP85	Arenaviridae	T1
GPN2	-3.44975	1.11502	0.00197544	0.0250201	1.26724	2	1.97507	0.159911	0.0320565	0.999873	1	34.9211	4.82e-07	4.08e-06	neg	GPN2	Arenaviridae	T1
SCML4	-1.20299	0.388956	0.00198228	0.0250903	0	2	0.00645973	0.935941	35.5005	3.67e-07	2.88e-06	31.3279	2.62e-06	1.83e-05	neg	SCML4	Arenaviridae	T1
CXXC4	-1.84138	0.595544	0.00198863	0.025108	0	2	0.730852	0.392607	55.7012	2.32e-11	6.99e-10	26.4093	2.62e-05	0.00014272	neg	CXXC4	Arenaviridae	T1
SPTBN1	-0.767748	0.248333	0.00199076	0.025108	0	2	0.484149	0.486549	20.5842	0.00038281	0.00149439	41.7339	1.89e-08	2.31e-07	neg	SPTBN1	Arenaviridae	T1
FRZB	0.968966	0.313448	0.00199272	0.025108	0	3	1.63447	0.441651	24.2959	0.00046068	0.00176156	1.98868	0.920736	1	pos	FRZB	Arenaviridae	T1
MAP4K1	-1.23217	0.398619	0.00199411	0.025108	0	2	0.0466737	0.828956	0.454811	0.977748	1	16.8247	0.00209056	0.00705532	neg	MAP4K1	Arenaviridae	T1
SERPINH1	-2.27121	0.734885	0.00199774	0.025108	0	2	0.043126	0.835488	0.0384224	0.999818	1	20.9974	0.00031705	0.00132699	neg	SERPINH1	Arenaviridae	T1
TMEM134	-1.66414	0.538976	0.00201781	0.0252804	0	2	0.0343291	0.853009	41.4895	2.13e-08	2.39e-07	23.1277	0.0001194	0.00055726	neg	TMEM134	Arenaviridae	T1
RBM7	1.22387	0.396419	0.00201978	0.0252804	0	3	1.00917	0.603756	20.7012	0.00207562	0.00674144	0.299059	0.999502	1	pos	RBM7	Arenaviridae	T1
WLS	1.25658	0.407033	0.00202072	0.0252804	0.0582982	3	2.23253	0.327501	38.554	8.75e-07	6.24e-06	0.723454	0.993971	1	pos	WLS	Arenaviridae	T1
UTP11	1.2289	0.398093	0.00202215	0.0252821	0	3	1.73262	0.4205	21.3793	0.0015678	0.0052428	0.554818	0.997106	1	pos	UTP11	Arenaviridae	T1
SNX25	-1.66362	0.539626	0.00204991	0.0255142	0.239132	2	1.4878	0.222559	1.07443	0.898307	1	27.5304	1.55e-05	8.95e-05	neg	SNX25	Arenaviridae	T1
CCDC92	-2.23126	0.724395	0.00206884	0.0257334	0	2	0.600146	0.438522	0.0773222	0.999272	1	21.1876	0.00029067	0.00123039	neg	CCDC92	Arenaviridae	T1
ZNF512B	-1.49667	0.48604	0.00207472	0.0257704	0	2	0.001149	0.972959	0.140985	0.997629	1	15.6221	0.00357045	0.0113341	neg	ZNF512B	Arenaviridae	T1
NFX1	-1.19539	0.388432	0.00208756	0.0258609	0.0313808	2	1.07224	0.30044	53.8949	5.54e-11	1.46e-09	15.7749	0.00333654	0.0106762	neg	NFX1	Arenaviridae	T1
CCL18	1.50781	0.491399	0.002152	0.0265132	0	2	0.122104	0.726764	15.5714	0.00365168	0.0111205	0.0900805	0.999016	1	pos	CCL18	Arenaviridae	T1
MAN2B1	1.45046	0.473166	0.00217355	0.0266732	0	3	0.212857	0.899039	22.6862	0.00090869	0.00323942	0.158307	0.999922	1	pos	MAN2B1	Arenaviridae	T1
NEDD1	1.2666	0.413207	0.0021746	0.0266732	0	2	0.00075961	0.978012	18.5361	0.00096921	0.00343313	1.19513	0.8789	1	pos	NEDD1	Arenaviridae	T1
TGFBR3	-1.19942	0.391937	0.00221152	0.0270748	0	3	0.832632	0.659472	0.66719	0.995172	1	24.4255	0.00043602	0.00176049	neg	TGFBR3	Arenaviridae	T1
SIGIRR	-1.49133	0.487508	0.00222004	0.0271448	0	2	0.0425319	0.836609	0.110465	0.99853	1	15.282	0.00415068	0.0129673	neg	SIGIRR	Arenaviridae	T1
CAPN1	-1.35779	0.444471	0.00225181	0.0274814	0	2	0.0942285	0.758869	0.383814	0.983781	1	24.4424	6.51e-05	0.00032077	neg	CAPN1	Arenaviridae	T1
EDAR	-1.98343	0.649754	0.00226873	0.0276532	0.373262	3	2.78875	0.247988	0.112641	0.999971	1	32.5561	1.28e-05	7.5e-05	neg	EDAR	Arenaviridae	T1
MAST2	-0.988532	0.323865	0.00227099	0.0276634	0	3	0.214595	0.898258	2.23418	0.896951	1	36.5212	2.18e-06	1.55e-05	neg	MAST2	Arenaviridae	T1
SLC25A27	1.0349	0.339587	0.00230726	0.0280349	0	3	1.55783	0.458904	33.0889	1.01e-05	5.57e-05	29.1207	5.77e-05	0.00028843	pos	SLC25A27	Arenaviridae	T1
ZC3H12D	-2.37234	0.778857	0.00231966	0.0281521	0	2	0.394062	0.530172	0.0119545	0.999982	1	23.2598	0.00011236	0.00052716	neg	ZC3H12D	Arenaviridae	T1
IARS1	-2.18218	0.717	0.00233851	0.0283614	0	2	0.277821	0.598133	0.063624	0.999505	1	20.4343	0.00040986	0.001667	neg	IARS1	Arenaviridae	T1
ACVR1B	0.989989	0.325415	0.00234827	0.0284442	0	2	0.0703382	0.790845	30.0853	4.7e-06	2.81e-05	10.3015	0.035644	0.0853075	pos	ACVR1B	Arenaviridae	T1
H2AW	-1.29237	0.425181	0.00236904	0.0286255	0	2	0.779491	0.377297	0.246982	0.992975	1	14.5299	0.00578246	0.0174038	neg	H2AW	Arenaviridae	T1
MPHOSPH8	-1.04512	0.343868	0.00237128	0.0286337	0	2	0.460217	0.497522	1.78831	0.77462	0.9475	13.3433	0.00971467	0.0275894	neg	MPHOSPH8	Arenaviridae	T1
SF3A1	-1.16935	0.384796	0.00237455	0.0286479	0	2	0.488072	0.484789	1.44294	0.836699	0.993961	46.1843	2.25e-09	3.53e-08	neg	SF3A1	Arenaviridae	T1
ACOT7	-2.05711	0.677542	0.00239629	0.0288282	0	2	0.0663519	0.796724	0.0490852	0.999704	1	63.3931	5.61e-13	3.13e-11	neg	ACOT7	Arenaviridae	T1
FAF2	-1.68142	0.554587	0.00243071	0.02917	0	2	0.526487	0.468088	0.263404	0.992052	1	34.2124	6.74e-07	5.48e-06	neg	FAF2	Arenaviridae	T1
DKK2	1.15659	0.381595	0.0024379	0.0292202	0	3	1.87088	0.392414	22.7932	0.00086877	0.00311141	1.05298	0.983524	1	pos	DKK2	Arenaviridae	T1
PATL1	1.54142	0.508938	0.00245613	0.0293662	0.291931	3	3.08326	0.214032	33.4381	8.63e-06	4.86e-05	0.520228	0.997584	1	pos	PATL1	Arenaviridae	T1
TRMT10A	1.1913	0.393646	0.00247551	0.0295434	0	2	0.144046	0.704292	14.5181	0.00581252	0.0167083	0.295275	0.990117	1	pos	TRMT10A	Arenaviridae	T1
LMNB1	1.74987	0.578799	0.00250049	0.0297681	0.160539	3	2.33733	0.310782	29.3524	5.22e-05	0.00024662	0.14251	0.999943	1	pos	LMNB1	Arenaviridae	T1
TXNIP	-1.09597	0.362546	0.00250298	0.0297681	0.015479	3	2.07412	0.354495	1.46616	0.961711	1	31.0218	2.51e-05	0.00013749	neg	TXNIP	Arenaviridae	T1
TAF4	-1.54	0.509443	0.00250353	0.0297681	0	2	0.110896	0.739126	0.264757	0.991974	1	21.7818	0.00022149	0.00096792	neg	TAF4	Arenaviridae	T1
CAMK4	-1.22709	0.407067	0.00257419	0.0304877	0	2	0.0939764	0.759182	0.84706	0.93203	1	21.1935	0.00028988	0.00122784	neg	CAMK4	Arenaviridae	T1
RYR3	2.13954	0.709776	0.00257504	0.0304877	0	2	0.444852	0.50479	20.2538	0.00044495	0.00170917	0.0788363	0.999243	1	pos	RYR3	Arenaviridae	T1
STAB1	1.16527	0.388141	0.00268044	0.0315626	0	3	0.0966047	0.952846	41.0937	2.78e-07	2.24e-06	13.0068	0.0429274	0.100221	pos	STAB1	Arenaviridae	T1
TSSK2	1.26239	0.421063	0.00271659	0.0318917	0	2	0.404621	0.524712	13.8317	0.00785213	0.0216734	0.209472	0.994884	1	pos	TSSK2	Arenaviridae	T1
FBXO30	1.3419	0.447725	0.00272516	0.0319343	0	3	0.468399	0.791204	57.6176	1.37e-10	3.15e-09	0.309093	0.999452	1	pos	FBXO30	Arenaviridae	T1
PSTPIP2	2.32805	0.776918	0.00273079	0.0319739	0	2	0.527071	0.467841	23.3026	0.00011016	0.00048359	0.0119616	0.999982	1	pos	PSTPIP2	Arenaviridae	T1
CRYGS	-1.43703	0.479624	0.00273406	0.0319739	0	2	0.322402	0.570167	0.311455	0.989063	1	16.4839	0.00243407	0.00808126	neg	CRYGS	Arenaviridae	T1
TXNDC9	1.2226	0.408065	0.00273469	0.0319739	0	3	1.07504	0.584196	29.5584	4.77e-05	0.00022749	55.9048	3.04e-10	6.48e-09	pos	TXNDC9	Arenaviridae	T1
ACSM3	-1.43308	0.47932	0.00279151	0.0324868	0	2	0.0315004	0.859129	0.213693	0.994683	1	15.5985	0.00360812	0.0114302	neg	ACSM3	Arenaviridae	T1
SLC25A1	-1.36496	0.456551	0.00279237	0.0324868	0	3	1.24597	0.53634	0.542183	0.997287	1	21.7899	0.00132171	0.00471442	neg	SLC25A1	Arenaviridae	T1
NQO2	1.42	0.475502	0.00282352	0.0327316	0	2	0.259531	0.610443	15.0466	0.00460551	0.013603	0.279653	0.99109	1	pos	NQO2	Arenaviridae	T1
DCHS2	1.24466	0.416934	0.00283318	0.0327913	0	2	0.11245	0.737372	15.2103	0.00428435	0.0127787	0.178483	0.996247	1	pos	DCHS2	Arenaviridae	T1
RTN4IP1	-1.43874	0.481994	0.00283606	0.0327913	0	2	0.00072812	0.978473	0.183148	0.996054	1	15.8494	0.00322806	0.0103735	neg	RTN4IP1	Arenaviridae	T1
TBC1D17	-1.72059	0.576703	0.00284984	0.0328934	0.183951	3	2.41478	0.298976	0.168268	0.999907	1	28.5642	7.35e-05	0.00035785	neg	TBC1D17	Arenaviridae	T1
INSM2	1.39312	0.466968	0.00285117	0.0328934	0	3	0.444179	0.800844	21.7922	0.00132047	0.00451283	0.228148	0.999773	1	pos	INSM2	Arenaviridae	T1
LSMEM1	1.14215	0.382864	0.00285271	0.0328934	0	3	1.25466	0.534017	22.7655	0.00087896	0.00314441	1.10257	0.981423	1	pos	LSMEM1	Arenaviridae	T1
DALRD3	-2.0361	0.683229	0.00288144	0.0331656	0.291766	2	1.40907	0.235211	0.172518	0.996487	1	24.2419	7.14e-05	0.00034899	neg	DALRD3	Arenaviridae	T1
AGBL2	-4.78227	1.60489	0.0028843	0.0331788	2.12905	2	1.70426	0.191732	0.00845629	0.999991	1	39.6544	5.1e-08	5.56e-07	neg	AGBL2	Arenaviridae	T1
ZDHHC14	2.98458	1.00281	0.00291838	0.0334916	1.03626	2	1.99039	0.1583	43.6615	7.54e-09	9.7e-08	49.1405	5.46e-10	1.05e-08	pos	ZDHHC14	Arenaviridae	T1
PALLD	1.17304	0.394263	0.00292729	0.0335603	0	2	0.0137491	0.906657	13.5133	0.00902181	0.0244129	52.9813	8.6e-11	2.22e-09	pos	PALLD	Arenaviridae	T1
MORN2	1.42499	0.478977	0.00292917	0.0335603	0	3	0.428109	0.807304	23.0501	0.00077988	0.00282269	0.139917	0.999946	1	pos	MORN2	Arenaviridae	T1
FNDC3B	2.08888	0.702135	0.00292955	0.0335603	0	2	0.69387	0.404851	20.1101	0.00047501	0.00181173	0.100726	0.998774	1	pos	FNDC3B	Arenaviridae	T1
RIPOR2	-1.41871	0.477186	0.00294834	0.0337358	0	2	0.00461744	0.945824	0.16297	0.996855	1	14.0741	0.00706216	0.0207675	neg	RIPOR2	Arenaviridae	T1
GABARAP	2.09196	0.703832	0.00295633	0.0337961	0	2	0.98835	0.320146	20.4881	0.00039993	0.0015549	0.117165	0.99835	1	pos	GABARAP	Arenaviridae	T1
EDNRA	1.245	0.418887	0.0029571	0.0337961	0	2	0.328499	0.566544	28.7714	8.7e-06	4.89e-05	0.624196	0.960337	1	pos	EDNRA	Arenaviridae	T1
PANK3	1.66419	0.560119	0.00296702	0.0338776	0	2	0.339502	0.560117	31.3184	2.64e-06	1.66e-05	0.324178	0.9882	1	pos	PANK3	Arenaviridae	T1
ADA2	3.52137	1.18522	0.00296771	0.0338776	0.934529	2	1.49786	0.221001	32.0031	1.91e-06	1.25e-05	0.0244854	0.999926	1	pos	ADA2	Arenaviridae	T1
EVA1C	-2.32191	0.782296	0.00299677	0.0341692	0.120191	2	1.10826	0.29246	0.0884666	0.99905	1	22.6064	0.00015174	0.00068913	neg	EVA1C	Arenaviridae	T1
PCDHB4	1.39897	0.471513	0.00300728	0.0342304	0	2	0.32803	0.566821	13.3174	0.0098248	0.0262094	0.278477	0.991161	1	pos	PCDHB4	Arenaviridae	T1
PKP4	1.17038	0.394861	0.00303639	0.0344391	0	2	0.0588267	0.80836	41.7818	1.85e-08	2.12e-07	6.32713	0.176013	0.327837	pos	PKP4	Arenaviridae	T1
SLCO2A1	-2.08187	0.70246	0.00303979	0.0344574	0	2	0.166912	0.682871	0.0647113	0.999488	1	19.5019	0.00062612	0.00242765	neg	SLCO2A1	Arenaviridae	T1
SV2B	1.23191	0.415789	0.00304826	0.0345132	0	3	1.5404	0.462922	36.2167	2.5e-06	1.59e-05	48.8697	7.92e-09	1.06e-07	pos	SV2B	Arenaviridae	T1
DNASE1L3	-1.85986	0.628064	0.00306386	0.0346162	0.585847	3	3.96085	0.13801	0.48478	0.998019	1	34.399	5.63e-06	3.6e-05	neg	DNASE1L3	Arenaviridae	T1
CIP2A	1.11175	0.375439	0.00306448	0.0346162	0	3	0.273084	0.87237	17.4369	0.00780476	0.0215672	0.515115	0.99765	1	pos	CIP2A	Arenaviridae	T1
DTNA	0.866584	0.29285	0.00308496	0.0347666	0	2	0.300161	0.583781	56.4395	1.62e-11	5.16e-10	39.5862	5.27e-08	5.72e-07	pos	DTNA	Arenaviridae	T1
MSL3	1.65371	0.559267	0.00310725	0.0349368	0.293631	3	2.84238	0.241427	51.2194	2.68e-09	4.01e-08	0.256599	0.99968	1	pos	MSL3	Arenaviridae	T1
CCL28	1.33278	0.450816	0.00311287	0.0349797	0	2	0.0339023	0.853915	30.7958	3.37e-06	2.09e-05	1.62278	0.804692	1	pos	CCL28	Arenaviridae	T1
CYFIP1	2.27267	0.76882	0.00311612	0.034996	0	2	0.543374	0.461038	22.8894	0.00013323	0.00057523	0.0133904	0.999978	1	pos	CYFIP1	Arenaviridae	T1
TNFRSF21	1.49391	0.505578	0.0031282	0.0351114	0	2	0.923441	0.336573	19.2663	0.00069668	0.00255539	0.104893	0.998672	1	pos	TNFRSF21	Arenaviridae	T1
ARG2	1.31193	0.444038	0.0031313	0.0351259	0	3	1.5841	0.452916	68.7137	7.5e-13	4.12e-11	0.716369	0.994131	1	pos	ARG2	Arenaviridae	T1
PWP2	-2.91288	0.9868	0.00315882	0.035292	1.01641	2	2.01347	0.155908	0.0628459	0.999517	1	48.0033	9.42e-10	1.67e-08	neg	PWP2	Arenaviridae	T1
TSPYL6	1.55864	0.528386	0.00317966	0.0354637	0	2	0.00186762	0.965529	17.3068	0.00168483	0.00559375	0.0541286	0.99964	1	pos	TSPYL6	Arenaviridae	T1
LCK	-1.22651	0.416383	0.00322295	0.0358847	0	2	0.342698	0.558276	0.215955	0.994574	1	15.7275	0.00340751	0.0108782	neg	LCK	Arenaviridae	T1
VPS51	-1.57024	0.533758	0.00326243	0.0362619	0	2	0.296253	0.586241	0.0606856	0.999549	1	17.7893	0.00135673	0.004819	neg	VPS51	Arenaviridae	T1
PTCRA	1.47365	0.500995	0.00326683	0.03629	0	2	0.177874	0.673206	42.3468	1.41e-08	1.68e-07	36.2218	2.61e-07	2.37e-06	pos	PTCRA	Arenaviridae	T1
STXBP5L	1.27702	0.434313	0.0032787	0.036401	0	2	0.356455	0.550482	36.1305	2.72e-07	2.2e-06	0.66225	0.955901	1	pos	STXBP5L	Arenaviridae	T1
ATG10	0.999138	0.340823	0.00337285	0.0372971	0	2	0.389031	0.532809	12.7791	0.0124072	0.0320302	1.79899	0.772668	0.984017	pos	ATG10	Arenaviridae	T1
CBX1	-2.19307	0.748455	0.00338822	0.0374245	0	2	0.337524	0.561262	0.0181289	0.999959	1	21.5953	0.00024123	0.0010446	neg	CBX1	Arenaviridae	T1
RASL11B	-1.41502	0.482994	0.00339306	0.0374567	0	2	9.07e-09	0.999924	0.246569	0.992997	1	17.0372	0.00190108	0.00649025	neg	RASL11B	Arenaviridae	T1
ZNF823	2.06317	0.705244	0.00343936	0.0378388	0	2	0.00608694	0.937813	19.3075	0.00068379	0.00251427	0.0457252	0.999743	1	pos	ZNF823	Arenaviridae	T1
GTF2H5	1.18734	0.406012	0.00345114	0.037947	0	2	0.065458	0.798069	27.4453	1.62e-05	8.56e-05	6.48913	0.165477	0.311596	pos	GTF2H5	Arenaviridae	T1
RHOF	-1.1126	0.381521	0.00354297	0.0387074	0	2	0.00360855	0.952099	2.5447	0.63665	0.826359	25.3789	4.22e-05	0.00021774	neg	RHOF	Arenaviridae	T1
POSTN	0.867335	0.297747	0.00357978	0.0389644	0	3	1.68517	0.430596	14.6795	0.0229014	0.0539334	1.91714	0.927159	1	pos	POSTN	Arenaviridae	T1
OSGEP	-1.36037	0.467371	0.00360637	0.0392156	0	3	1.73294	0.420432	0.374209	0.999051	1	22.7122	0.00089883	0.00335383	neg	OSGEP	Arenaviridae	T1
ZNF426	2.01528	0.692384	0.00360689	0.0392156	0	2	0.163456	0.685994	18.9392	0.00080785	0.00291364	0.0713865	0.999378	1	pos	ZNF426	Arenaviridae	T1
WDR82	-1.54186	0.529972	0.00362212	0.0393152	0	2	0.160279	0.6889	0.0605164	0.999551	1	17.2969	0.00169235	0.00585481	neg	WDR82	Arenaviridae	T1
RNF216	-1.06483	0.366168	0.00363717	0.0394345	0	2	0.413455	0.520221	1.46568	0.832704	0.991457	29.1908	7.15e-06	4.46e-05	neg	RNF216	Arenaviridae	T1
UBE2D1	1.11792	0.385151	0.00370126	0.04004	0	2	0.471738	0.492189	28.4434	1.01e-05	5.59e-05	0.888173	0.926251	1	pos	UBE2D1	Arenaviridae	T1
SLC6A2	0.816754	0.281439	0.00370711	0.040081	0	2	0.084953	0.770694	18.0246	0.00122052	0.00420826	50.2363	3.22e-10	6.77e-09	pos	SLC6A2	Arenaviridae	T1
PLD1	0.851745	0.293847	0.00374828	0.0405036	0	3	1.09304	0.578961	43.8777	7.82e-08	7.42e-07	14.2908	0.0265508	0.0662797	pos	PLD1	Arenaviridae	T1
PRPS1	-1.36026	0.469348	0.00375328	0.0405125	0	2	0.854749	0.355212	0.450632	0.978126	1	14.0371	0.00717767	0.0210562	neg	PRPS1	Arenaviridae	T1
GULP1	0.902025	0.311383	0.00376951	0.0406651	0	3	0.427748	0.80745	42.2623	1.63e-07	1.4e-06	2.30464	0.889659	1	pos	GULP1	Arenaviridae	T1
GLMN	-2.39332	0.827139	0.00380982	0.0409408	1.04132	3	4.06398	0.131074	0.159948	0.99992	1	40.0385	4.48e-07	3.82e-06	neg	GLMN	Arenaviridae	T1
ZIC3	2.08273	0.720508	0.00384455	0.0412684	0.0490537	2	1.04926	0.305677	20.5084	0.00039626	0.00154257	0.121632	0.998224	1	pos	ZIC3	Arenaviridae	T1
RIN3	-1.19381	0.413645	0.00390096	0.0417585	0	2	0.50983	0.475212	24.1437	7.47e-05	0.00034059	41.9458	1.71e-08	2.1e-07	neg	RIN3	Arenaviridae	T1
ARID1A	-1.21253	0.42038	0.00392196	0.0419602	0	2	0.723424	0.395023	26.359	2.68e-05	0.00013517	18.8492	0.00084141	0.00315897	neg	ARID1A	Arenaviridae	T1
GASK1B	1.4862	0.515555	0.00394266	0.0421353	0	2	0.365077	0.5457	26.2908	2.76e-05	0.00013908	0.403746	0.982169	1	pos	GASK1B	Arenaviridae	T1
NFATC3	-1.23636	0.428996	0.00395163	0.0422079	0.175598	3	2.76128	0.251418	1.96958	0.922475	1	37.1581	1.64e-06	1.2e-05	neg	NFATC3	Arenaviridae	T1
FAM220A	2.03728	0.707547	0.00398493	0.0424935	0	2	0.0222846	0.881333	19.2833	0.00069134	0.0025377	0.0372733	0.999828	1	pos	FAM220A	Arenaviridae	T1
OSBPL10	-0.990877	0.344281	0.00400074	0.042592	0	2	0.556985	0.455478	11.2573	0.0238193	0.0557504	22.1266	0.00018912	0.00083929	neg	OSBPL10	Arenaviridae	T1
MTHFD2L	0.796927	0.276914	0.00400351	0.0425939	0	2	0.887476	0.346162	35.3865	3.87e-07	3.01e-06	3.34427	0.501949	0.736277	pos	MTHFD2L	Arenaviridae	T1
KLF9	-0.953864	0.331462	0.0040053	0.0425939	0	2	0.575782	0.44797	3.57665	0.46632	0.650685	36.4161	2.38e-07	2.19e-06	neg	KLF9	Arenaviridae	T1
PDXDC1	-1.24262	0.43239	0.00405525	0.0430073	0.0240347	2	1.01759	0.313091	20.0022	0.00049891	0.00189397	33.1449	1.12e-06	8.58e-06	neg	PDXDC1	Arenaviridae	T1
INPP5F	1.29317	0.450275	0.0040794	0.0431692	0.0788223	2	1.22701	0.267989	33.6885	8.63e-07	6.17e-06	0.500407	0.973461	1	pos	INPP5F	Arenaviridae	T1
PRKD2	-1.28694	0.448401	0.00410402	0.0433589	0	2	0.0662836	0.796827	2.61004	0.625046	0.815418	23.2279	0.00011402	0.00053431	neg	PRKD2	Arenaviridae	T1
MAPKBP1	-2.35269	0.820153	0.00412294	0.0435114	0	2	0.404186	0.524935	56.5416	1.54e-11	4.98e-10	26.5974	2.4e-05	0.00013188	neg	MAPKBP1	Arenaviridae	T1
TMEM63C	1.95798	0.683014	0.00414813	0.0437061	0	2	0.945664	0.330826	19.2865	0.00069034	0.00253451	0.140194	0.997655	1	pos	TMEM63C	Arenaviridae	T1
LLGL1	-1.29056	0.450349	0.00416103	0.0438182	0	2	0.193843	0.659737	1.98248	0.738981	0.916844	29.8856	5.16e-06	3.34e-05	neg	LLGL1	Arenaviridae	T1
MED4	1.3967	0.487502	0.00416992	0.043873	0	2	0.850532	0.356402	19.959	0.00050879	0.00192919	0.504914	0.973021	1	pos	MED4	Arenaviridae	T1
AGAP1	1.16928	0.408131	0.00417075	0.043873	0	2	0.580955	0.445938	46.3795	2.05e-09	3.17e-08	0.651124	0.957217	1	pos	AGAP1	Arenaviridae	T1
GCC1	-1.23965	0.432819	0.00418159	0.0439633	0.0694811	2	1.20898	0.271535	0.894978	0.92528	1	20.5489	0.00038901	0.00159084	neg	GCC1	Arenaviridae	T1
TDP1	-3.26219	1.13955	0.00420062	0.0441156	1.59449	2	2.47216	0.115879	0.0450822	0.99975	1	42.8869	1.09e-08	1.41e-07	neg	TDP1	Arenaviridae	T1
PPP2R5D	-1.71705	0.600422	0.00423997	0.0444088	0	2	0.0156583	0.900418	0.174847	0.996394	1	44.8253	4.32e-09	6.18e-08	neg	PPP2R5D	Arenaviridae	T1
DTWD1	0.988001	0.345514	0.00424295	0.0444161	0	2	0.94029	0.332203	71.7738	9.58e-15	1.36e-12	2.37256	0.667592	0.897933	pos	DTWD1	Arenaviridae	T1
ZNF311	2.40524	0.841532	0.00426088	0.0445696	0.383627	2	1.11198	0.291651	34.9509	4.75e-07	3.61e-06	0.0518471	0.99967	1	pos	ZNF311	Arenaviridae	T1
MPST	1.51286	0.529329	0.0042622	0.0445696	0	2	0.301813	0.582748	17.1166	0.0018347	0.00603767	0.0722642	0.999363	1	pos	MPST	Arenaviridae	T1
KIF3B	-1.86654	0.653444	0.00428377	0.0447469	0	2	0.0811953	0.775684	0.0753831	0.999307	1	61.6865	1.28e-12	6.24e-11	neg	KIF3B	Arenaviridae	T1
ZC3H7B	-0.985178	0.34535	0.0043351	0.045186	0	2	0.360766	0.548081	5.2042	0.266979	0.416203	39.9406	4.45e-08	4.93e-07	neg	ZC3H7B	Arenaviridae	T1
SLC16A6	-1.12821	0.395934	0.0043789	0.0455936	0	3	0.430008	0.806538	0.772924	0.99278	1	25.6052	0.00026368	0.00112966	neg	SLC16A6	Arenaviridae	T1
CNTD2	-1.95602	0.687058	0.00441412	0.0458873	0	2	0.0314698	0.859196	0.0610711	0.999543	1	18.3747	0.00104241	0.00383	neg	CNTD2	Arenaviridae	T1
RNF2	3.9562	1.38963	0.0044142	0.0458873	1.62838	2	1.72894	0.188546	35.0181	4.61e-07	3.51e-06	0.0173697	0.999962	1	pos	RNF2	Arenaviridae	T1
MRPL36	1.50415	0.528533	0.00442868	0.0459973	0	2	0.290162	0.590117	17.0003	0.00193265	0.00632467	0.0736175	0.999339	1	pos	MRPL36	Arenaviridae	T1
CYP4F11	1.98842	0.699091	0.00445097	0.0461541	0.0296744	2	1.0311	0.309901	19.6677	0.00058076	0.00217368	0.138999	0.997694	1	pos	CYP4F11	Arenaviridae	T1
THEMIS2	2.40726	0.846381	0.00445263	0.0461541	0	2	0.00236263	0.961233	26.8627	2.12e-05	0.00010912	52.3118	1.19e-10	2.92e-09	pos	THEMIS2	Arenaviridae	T1
FAM120B	-1.33729	0.470229	0.00445632	0.0461541	0	2	0.688866	0.40655	0.458769	0.977389	1	15.2829	0.00414905	0.0129643	neg	FAM120B	Arenaviridae	T1
RNF144B	1.43593	0.505443	0.00449822	0.0464989	0	2	0.233586	0.628878	50.5192	2.81e-10	5.91e-09	26.0935	3.03e-05	0.00016209	pos	RNF144B	Arenaviridae	T1
CLUL1	-2.23598	0.787082	0.00449936	0.0464989	0.174867	2	1.16365	0.28071	0.10184	0.998747	1	21.9826	0.00020203	0.00089046	neg	CLUL1	Arenaviridae	T1
TMEM268	2.10245	0.740645	0.0045301	0.0467421	0	2	0.490056	0.483902	21.2762	0.00027913	0.00112261	0.0202543	0.999949	1	pos	TMEM268	Arenaviridae	T1
OTP	-1.70436	0.600452	0.00453323	0.0467427	0.236097	2	1.48659	0.222746	0.125267	0.998119	1	35.9531	2.96e-07	2.65e-06	neg	OTP	Arenaviridae	T1
TRRAP	-2.45212	0.864675	0.00456979	0.0470766	0.712119	2	1.84625	0.17422	0.102462	0.998732	1	25.6427	3.74e-05	0.00019518	neg	TRRAP	Arenaviridae	T1
ELAVL4	1.16701	0.411553	0.00457356	0.0470905	0.140123	3	2.66682	0.263577	24.603	0.00040434	0.00156929	1.0064	0.985368	1	pos	ELAVL4	Arenaviridae	T1
COP1	1.06733	0.377454	0.00468841	0.0481143	0	3	0.0594656	0.970705	17.5478	0.00746747	0.0207859	0.492622	0.997927	1	pos	COP1	Arenaviridae	T1
FCN2	1.29485	0.45806	0.0047013	0.0481354	0	2	0.43201	0.511004	25.528	3.94e-05	0.00019077	42.2176	1.5e-08	1.88e-07	pos	FCN2	Arenaviridae	T1
PDE7A	-1.00475	0.355517	0.004711	0.0481737	0	2	0.385889	0.534468	29.6866	5.67e-06	3.32e-05	44.2383	5.72e-09	7.92e-08	neg	PDE7A	Arenaviridae	T1
BRIP1	1.59849	0.565817	0.00472653	0.0483071	0	2	0.0575053	0.810483	35.3532	3.93e-07	3.05e-06	0.326872	0.988014	1	pos	BRIP1	Arenaviridae	T1
DNAH1	0.577877	0.204616	0.00473977	0.0484169	0	3	1.48051	0.476993	40.065	4.42e-07	3.38e-06	22.0502	0.00118577	0.00428621	pos	DNAH1	Arenaviridae	T1
CUL5	1.05719	0.375162	0.00483306	0.0491889	0	2	0.0180872	0.893016	18.8624	0.00083639	0.00300763	6.26449	0.180248	0.334068	pos	CUL5	Arenaviridae	T1
GLRB	1.67637	0.595024	0.00484275	0.0492616	0.245699	2	1.44124	0.229938	32.2604	1.69e-06	1.12e-05	0.369185	0.984921	1	pos	GLRB	Arenaviridae	T1
FAF1	-1.14538	0.407076	0.00489799	0.0497194	0	2	0.956996	0.327945	2.55005	0.635696	0.825432	42.1991	1.52e-08	1.89e-07	neg	FAF1	Arenaviridae	T1
PANK2	0.792106	0.281651	0.00491778	0.0498943	0	2	0.159451	0.689663	17.2009	0.00176666	0.00582957	2.03748	0.728866	0.949838	pos	PANK2	Arenaviridae	T1
LRPPRC	-0.97421	0.346503	0.00493033	0.0499955	0	2	0.0427544	0.836188	2.31489	0.67806	0.864608	17.4818	0.00155766	0.00542457	neg	LRPPRC	Arenaviridae	T1
PTEN	-1.60075	0.149518	9.54e-27	1.9e-22	0	2	0.363377	0.546637	1.87177	0.759329	0.888549	44.8588	4.25e-09	1.14e-07	neg	PTEN	Arenaviridae	T2
PTGS2	-1.35525	0.162471	7.33e-17	7.33e-13	0	4	2.28505	0.515391	0.106114	1	1	45.4213	3.06e-07	4.1e-06	neg	PTGS2	Arenaviridae	T2
PPP1R2	-2.11292	0.269936	4.98e-15	3.18e-11	0	2	0.752601	0.385654	0.0364266	0.999836	1	43.0938	9.89e-09	2.28e-07	neg	PPP1R2	Arenaviridae	T2
AKT31	-1.62101	0.207912	6.36e-15	3.18e-11	0	3	1.42875	0.489498	0.929537	0.988143	1	52.1837	1.71e-09	5.41e-08	neg	AKT3	Arenaviridae	T2
SRSF10	-2.78481	0.369775	5.03e-14	2.01e-10	0	2	0.0843478	0.77149	0.030662	0.999884	1	44.4776	5.11e-09	1.33e-07	neg	SRSF10	Arenaviridae	T2
ZBTB20	-1.20296	0.170783	1.87e-12	6.23e-09	0	3	0.747366	0.688195	7.08421	0.31313	0.455644	43.159	1.08e-07	1.7e-06	neg	ZBTB20	Arenaviridae	T2
RBM39	-2.1218	0.313585	1.32e-11	3.77e-08	0	2	0.0578429	0.809938	0.0202403	0.999949	1	35.3095	4.01e-07	5.14e-06	neg	RBM39	Arenaviridae	T2
METTL17	-2.48995	0.371666	2.09e-11	4.64e-08	0	2	0.457725	0.498689	0.0671024	0.99945	1	32.8359	1.29e-06	1.36e-05	neg	METTL17	Arenaviridae	T2
GEMIN21	-2.47554	0.379656	7.01e-11	1.4e-07	0	2	0.119046	0.730072	0.0216812	0.999942	1	45.2996	3.44e-09	9.64e-08	neg	GEMIN2	Arenaviridae	T2
KMT2D	-1.77423	0.2778	1.69e-10	2.86e-07	0	2	0.259638	0.610369	0.0584288	0.999581	1	36.0407	2.84e-07	3.84e-06	neg	KMT2D	Arenaviridae	T2
TNPO11	-1.12992	0.176974	1.72e-10	2.86e-07	0	3	1.95925	0.375452	4.90205	0.556436	0.708301	36.1445	2.58e-06	2.45e-05	neg	TNPO1	Arenaviridae	T2
IVNS1ABP	-1.4991	0.241611	5.48e-10	8.43e-07	0	4	0.103941	0.99136	1.07702	0.997713	1	47.1031	1.47e-07	2.19e-06	neg	IVNS1ABP	Arenaviridae	T2
DDX21	-2.92284	0.473045	6.46e-10	8.87e-07	0	2	0.886189	0.346512	0.00036887	1	1	42.7395	1.17e-08	2.62e-07	neg	DDX21	Arenaviridae	T2
CTNNB1	-0.868995	0.145281	2.21e-09	2.6e-06	0	4	1.17312	0.759458	5.25954	0.72951	0.864489	43.3988	7.39e-07	8.52e-06	neg	CTNNB1	Arenaviridae	T2
CASP8	-0.903872	0.152223	2.89e-09	3.19e-06	0	3	0.517559	0.771993	8.43531	0.207914	0.332872	36.0132	2.74e-06	2.57e-05	neg	CASP8	Arenaviridae	T2
SLC16A61	-1.71355	0.288974	3.03e-09	3.19e-06	0	4	2.42907	0.488247	0.314181	0.999978	1	45.0643	3.58e-07	4.67e-06	neg	SLC16A6	Arenaviridae	T2
WDR26	-1.24977	0.214478	5.64e-09	5.37e-06	0	3	0.190565	0.909116	1.03092	0.984413	1	40.5374	3.57e-07	4.67e-06	neg	WDR26	Arenaviridae	T2
DCUN1D1	-1.21281	0.209603	7.2e-09	6.54e-06	0	2	0.0700956	0.791198	2.55587	0.634661	0.781434	36.538	2.24e-07	3.13e-06	neg	DCUN1D1	Arenaviridae	T2
PELI3	2.52284	0.440323	1.01e-08	8.75e-06	0	4	2.74628	0.43242	70.4679	3.97e-12	4.8e-10	0.00167018	1	1	pos	PELI3	Arenaviridae	T2
GBP1	1.45993	0.255609	1.12e-08	9.32e-06	0	2	0.28437	0.593851	30.2953	4.26e-06	6.67e-05	0.274736	0.991386	1	pos	GBP1	Arenaviridae	T2
FAM76B	-1.48207	0.261695	1.48e-08	1.19e-05	0	4	2.72031	0.436787	0.868074	0.998952	1	70.9083	3.24e-12	2.75e-10	neg	FAM76B	Arenaviridae	T2
CNOT6L	-1.22299	0.219318	2.46e-08	1.69e-05	0	3	0.814025	0.665636	5.85937	0.439126	0.590468	34.5582	5.25e-06	4.47e-05	neg	CNOT6L	Arenaviridae	T2
YWHAZ	-0.93541	0.168059	2.61e-08	1.74e-05	0	2	0.0216298	0.883076	4.9082	0.296847	0.437173	21.7243	0.0002274	0.00114163	neg	YWHAZ	Arenaviridae	T2
RASSF3	-2.44132	0.440233	2.93e-08	1.89e-05	0.0956415	2	1.29685	0.254789	0.00290217	0.999999	1	35.5118	3.65e-07	4.74e-06	neg	RASSF3	Arenaviridae	T2
DAZAP11	-1.72233	0.314399	4.3e-08	2.53e-05	0	3	0.938935	0.625335	0.127907	0.999958	1	36.1378	2.59e-06	2.45e-05	neg	DAZAP1	Arenaviridae	T2
BPTF	-1.14027	0.208155	4.3e-08	2.53e-05	0	3	0.182351	0.912858	0.927537	0.988211	1	36.0311	2.72e-06	2.55e-05	neg	BPTF	Arenaviridae	T2
SMARCAD1	-0.921841	0.171029	7.05e-08	3.91e-05	0	3	1.55071	0.46054	0.550979	0.997162	1	26.9933	0.00014523	0.00077361	neg	SMARCAD1	Arenaviridae	T2
RBM25	-1.0168	0.18918	7.67e-08	4.14e-05	0	3	1.20143	0.548419	1.7921	0.937792	1	24.7083	0.00038663	0.00180188	neg	RBM25	Arenaviridae	T2
BICDL11	-2.81854	0.536864	1.52e-07	7.28e-05	0	2	0.0175587	0.894581	0.0100395	0.999987	1	34.3673	6.26e-07	7.41e-06	neg	BICDL1	Arenaviridae	T2
RNF19A	-1.64346	0.313248	1.55e-07	7.28e-05	0	3	0.940041	0.62499	0.248994	0.999707	1	40.5705	3.52e-07	4.62e-06	neg	RNF19A	Arenaviridae	T2
NOTCH1	0.899512	0.171512	1.57e-07	7.28e-05	0	3	1.19548	0.550054	29.5092	4.87e-05	0.00050713	67.5906	1.27e-12	1.31e-10	pos	NOTCH1	Arenaviridae	T2
EML4	-1.20177	0.231402	2.06e-07	9.37e-05	0	3	0.729523	0.694362	44.4886	5.91e-08	1.68e-06	44.4559	6e-08	1.02e-06	neg	EML4	Arenaviridae	T2
NEMF	-1.83029	0.354974	2.52e-07	0.00011091	0	2	0.305568	0.580413	0.891725	0.925745	1	31.3923	2.55e-06	2.42e-05	neg	NEMF	Arenaviridae	T2
TTC23	1.05156	0.204264	2.63e-07	0.00011091	0	4	0.978672	0.806412	29.1016	0.00030434	0.00225666	1.03218	0.998037	1	pos	TTC23	Arenaviridae	T2
KRAS	-1.06811	0.207573	2.67e-07	0.00011091	0	2	3.99e-08	0.999841	5.90325	0.206491	0.331155	41.4113	2.21e-08	4.46e-07	neg	KRAS	Arenaviridae	T2
FBXO33	-2.26238	0.439944	2.71e-07	0.00011091	0.126886	2	1.477	0.224245	0.00361146	0.999998	1	36.5734	2.21e-07	3.09e-06	neg	FBXO33	Arenaviridae	T2
KLHL15	-1.74677	0.339716	2.72e-07	0.00011091	0	2	0.402588	0.525756	0.367989	0.985013	1	37.866	1.19e-07	1.85e-06	neg	KLHL15	Arenaviridae	T2
MGAT4A	-1.26511	0.249079	3.79e-07	0.00015147	0	4	0.585333	0.899782	0.523032	0.999842	1	42.405	1.14e-06	1.22e-05	neg	MGAT4A	Arenaviridae	T2
SSB	-1.6486	0.325157	3.97e-07	0.00015568	0	2	0.00839707	0.926988	0.0836773	0.999149	1	34.4095	6.14e-07	7.29e-06	neg	SSB	Arenaviridae	T2
CASC4	-1.26053	0.248998	4.14e-07	0.00015905	0	2	0.374005	0.540829	0.322612	0.988308	1	31.478	2.45e-06	2.34e-05	neg	CASC4	Arenaviridae	T2
HCFC1	1.42711	0.282491	4.37e-07	0.00016489	0	4	2.67296	0.444843	43.8972	5.95e-07	1.24e-05	0.316057	0.999977	1	pos	HCFC1	Arenaviridae	T2
TNRC6B	-0.870938	0.172915	4.73e-07	0.00017193	0	3	1.24647	0.536207	2.80551	0.832832	0.94634	27.524	0.00011548	0.00063407	neg	TNRC6B	Arenaviridae	T2
ETV5	1.0523	0.209867	5.33e-07	0.00019005	0	3	0.75064	0.68707	34.4822	5.43e-06	8.21e-05	0.733648	0.993736	1	pos	ETV5	Arenaviridae	T2
RSF1	-1.01497	0.203227	5.91e-07	0.00020699	0	3	0.122228	0.940716	9.6111	0.142014	0.248347	41.7301	2.08e-07	2.94e-06	neg	RSF1	Arenaviridae	T2
USP34	-0.900429	0.181237	6.76e-07	0.0002327	0	4	1.95902	0.580956	7.8091	0.452337	0.604569	45.4565	3.01e-07	4.04e-06	neg	USP34	Arenaviridae	T2
EIF3E	-1.34405	0.271199	7.2e-07	0.00024371	0	3	0.901212	0.637242	0.913794	0.98867	1	42.7647	1.3e-07	1.98e-06	neg	EIF3E	Arenaviridae	T2
PCF11	-1.51915	0.307925	8.08e-07	0.00026888	0	3	1.33438	0.51315	0.166311	0.99991	1	39.5794	5.51e-07	6.67e-06	neg	PCF11	Arenaviridae	T2
GSK3B	-0.747494	0.151918	8.64e-07	0.00027919	0	3	0.777581	0.677876	20.3846	0.00236489	0.0114524	35.1775	3.98e-06	3.53e-05	neg	GSK3B	Arenaviridae	T2
CXCL12	0.73461	0.149513	8.95e-07	0.00028388	0	2	0.0349892	0.851618	12.678	0.0129612	0.0414591	0.920292	0.921632	1	pos	CXCL12	Arenaviridae	T2
SNAPC3	1.59489	0.328486	1.2e-06	0.00036589	0	3	1.48093	0.476891	44.3442	6.32e-08	1.77e-06	32.3803	1.38e-05	0.00010221	pos	SNAPC3	Arenaviridae	T2
CPSF6	-1.34562	0.277209	1.21e-06	0.00036589	0	2	0.960252	0.327123	0.310038	0.989157	1	30.283	4.29e-06	3.76e-05	neg	CPSF6	Arenaviridae	T2
NR4A2	-1.45425	0.301402	1.4e-06	0.00041755	0.0389241	4	3.31861	0.34506	0.72948	0.999448	1	34.7519	2.97e-05	0.00019657	neg	NR4A2	Arenaviridae	T2
PPP3CC	-1.44301	0.301667	1.72e-06	0.00049137	0.0451085	4	3.34558	0.341349	0.547536	0.999812	1	54.8507	4.72e-09	1.25e-07	neg	PPP3CC	Arenaviridae	T2
FBXO10	1.26778	0.26534	1.77e-06	0.00049137	0	3	1.16599	0.558223	29.8719	4.16e-05	0.00044436	0.555322	0.997099	1	pos	FBXO10	Arenaviridae	T2
KLHL24	-1.11906	0.238059	2.59e-06	0.00068684	0	2	0.00098436	0.974971	1.20509	0.877261	0.979165	45.5461	3.06e-09	8.75e-08	neg	KLHL24	Arenaviridae	T2
TNRC18	0.798717	0.17024	2.71e-06	0.00068684	0	2	0.321764	0.570549	56.2661	1.76e-11	1.7e-09	16.6632	0.00224691	0.00826447	pos	TNRC18	Arenaviridae	T2
SMG7	1.20066	0.255921	2.71e-06	0.00068684	0	4	2.59705	0.458006	44.7579	4.09e-07	8.88e-06	2.63278	0.955251	1	pos	SMG7	Arenaviridae	T2
CHSY1	2.26699	0.485049	2.96e-06	0.00068684	0	3	1.11531	0.572551	45.5684	3.61e-08	1.11e-06	0.00323757	1	1	pos	CHSY1	Arenaviridae	T2
SMAD2	-0.614333	0.131509	2.99e-06	0.00068684	0	4	0.303181	0.959429	12.1791	0.143391	0.250252	71.5372	2.43e-12	2.23e-10	neg	SMAD2	Arenaviridae	T2
ZNF281	-1.44833	0.312304	3.53e-06	0.00073891	0	2	0.0147919	0.903199	0.232564	0.993741	1	26.6023	2.39e-05	0.00016369	neg	ZNF281	Arenaviridae	T2
ZFYVE1	1.51197	0.326492	3.64e-06	0.00073891	0	3	0.976761	0.613619	61.9176	1.83e-11	1.75e-09	0.180798	0.999885	1	pos	ZFYVE1	Arenaviridae	T2
ZNF292	-1.10389	0.238419	3.66e-06	0.00073891	0	3	0.0121415	0.993948	1.84773	0.933157	1	31.1948	2.33e-05	0.00016016	neg	ZNF292	Arenaviridae	T2
CHMP1B	-2.13814	0.463054	3.88e-06	0.00073891	0.0939425	2	1.27455	0.258915	0.0073086	0.999993	1	30.9937	3.07e-06	2.83e-05	neg	CHMP1B	Arenaviridae	T2
CNOT2	-0.980251	0.212964	4.17e-06	0.00073891	0	4	0.97537	0.807211	4.46363	0.81306	0.930489	78.5644	9.51e-14	1.56e-11	neg	CNOT2	Arenaviridae	T2
RBMS2	1.15997	0.253241	4.64e-06	0.00078039	0	3	0.675027	0.713542	44.145	6.92e-08	1.92e-06	10.038	0.123061	0.242624	pos	RBMS2	Arenaviridae	T2
NSD3	-0.880874	0.192781	4.89e-06	0.0008013	0	3	1.36015	0.506578	8.69399	0.191533	0.312766	35.9656	2.8e-06	2.61e-05	neg	NSD3	Arenaviridae	T2
EHD41	1.64777	0.361506	5.16e-06	0.00083035	0.145808	3	2.88866	0.235904	65.5196	3.38e-12	4.27e-10	0.527272	0.997491	1	pos	EHD4	Arenaviridae	T2
MALSU1	-1.84929	0.406078	5.26e-06	0.00083068	0.0188255	2	1.00834	0.315302	0.0815932	0.99919	1	36.6628	2.11e-07	2.98e-06	neg	MALSU1	Arenaviridae	T2
UNC93B1	1.10463	0.243169	5.56e-06	0.0008517	0	4	2.46406	0.481821	39.4692	4.02e-06	6.37e-05	0.822397	0.999141	1	pos	UNC93B1	Arenaviridae	T2
GATAD2A	0.961504	0.212466	6.03e-06	0.00087243	0	2	0.327991	0.566845	33.8752	7.9e-07	1.58e-05	4.89267	0.298489	0.49343	pos	GATAD2A	Arenaviridae	T2
TRIM311	1.27034	0.281379	6.34e-06	0.00089648	0	3	1.13021	0.568299	28.1869	8.66e-05	0.00081733	0.479051	0.998084	1	pos	TRIM31	Arenaviridae	T2
NDUFAF3	4.99718	1.10807	6.49e-06	0.00090011	0.064074	2	1.02395	0.311583	47.6604	1.11e-09	5.47e-08	0.00617	0.999995	1	pos	NDUFAF3	Arenaviridae	T2
ALDOB	0.742362	0.164922	6.75e-06	0.00093055	0	3	1.74352	0.418215	23.6309	0.00061051	0.00394297	3.40005	0.757217	0.946806	pos	ALDOB	Arenaviridae	T2
SCIMP	2.50186	0.556419	6.91e-06	0.0009369	0	2	0.195807	0.658127	33.3787	9.99e-07	1.92e-05	0.00095098	1	1	pos	SCIMP	Arenaviridae	T2
ETS11	-1.70903	0.380269	6.98e-06	0.0009369	0.161134	3	3.17482	0.204455	0.191356	0.999864	1	53.4435	9.55e-10	3.24e-08	neg	ETS1	Arenaviridae	T2
KCNK5	1.67681	0.373118	6.99e-06	0.0009369	0	4	1.42483	0.699725	42.2759	1.2e-06	2.26e-05	0.103794	1	1	pos	KCNK5	Arenaviridae	T2
KAT7	-2.34714	0.525879	8.07e-06	0.00101405	0	3	1.46033	0.481829	0.0151662	1	1	42.9328	1.2e-07	1.86e-06	neg	KAT7	Arenaviridae	T2
CLEC16A	1.54131	0.345752	8.28e-06	0.00102865	0	3	1.44918	0.484523	35.6556	3.22e-06	5.28e-05	0.207939	0.999827	1	pos	CLEC16A	Arenaviridae	T2
C16orf72	-1.51033	0.338966	8.36e-06	0.00102865	0	2	0.379829	0.537695	0.878707	0.927596	1	43.6806	7.47e-09	1.84e-07	neg	C16orf72	Arenaviridae	T2
PDZD8	-1.91868	0.431037	8.53e-06	0.00103951	0.152621	2	1.60732	0.204869	0.0486576	0.999709	1	35.3768	3.89e-07	5.01e-06	neg	PDZD8	Arenaviridae	T2
CEP1041	-1.61518	0.36366	8.94e-06	0.00106675	0	2	0.130828	0.717575	0.293711	0.990217	1	30.6817	3.55e-06	3.2e-05	neg	CEP104	Arenaviridae	T2
TBL1XR1	-0.789474	0.178136	9.34e-06	0.00109774	0	3	1.84807	0.396914	5.78313	0.447918	0.599625	44.6983	5.37e-08	9.28e-07	neg	TBL1XR1	Arenaviridae	T2
ARIH1	-0.94869	0.21468	9.91e-06	0.00114453	0	3	0.789627	0.673806	16.201	0.012715	0.0408351	50.5334	3.67e-09	1.02e-07	neg	ARIH1	Arenaviridae	T2
RANBP9	-1.03065	0.233449	1.01e-05	0.00115368	0	3	0.89386	0.639589	7.55213	0.272784	0.409402	36.1394	2.59e-06	2.45e-05	neg	RANBP9	Arenaviridae	T2
TENT5C	-1.1984	0.272713	1.11e-05	0.00122147	0	3	0.100981	0.950763	0.251175	0.999699	1	26.4734	0.00018168	0.00093972	neg	TENT5C	Arenaviridae	T2
METTL4	1.35384	0.308623	1.15e-05	0.00123587	0	4	2.37417	0.49846	44.0197	5.64e-07	1.18e-05	0.175732	0.999998	1	pos	METTL4	Arenaviridae	T2
NKTR	-0.752752	0.171817	1.18e-05	0.00126117	0	3	0.116078	0.943613	4.34231	0.630458	0.777888	35.9189	2.86e-06	2.66e-05	neg	NKTR	Arenaviridae	T2
CD84	-0.794483	0.181555	1.21e-05	0.0012725	0	4	2.8549	0.414542	6.62794	0.577254	0.727736	33.2132	5.64e-05	0.00034227	neg	CD84	Arenaviridae	T2
USP47	-0.854441	0.195258	1.21e-05	0.0012725	0	3	1.81631	0.403268	9.08728	0.168729	0.284001	26.2623	0.00019894	0.00101713	neg	USP47	Arenaviridae	T2
SMC5	-1.14415	0.261476	1.21e-05	0.0012725	0.0149561	2	1.12278	0.28932	2.26179	0.687735	0.82895	24.9985	5.03e-05	0.0003104	neg	SMC5	Arenaviridae	T2
BTF3	-0.98462	0.225174	1.23e-05	0.00127532	0	3	1.10762	0.574755	3.99283	0.677646	0.819839	40.8102	3.16e-07	4.2e-06	neg	BTF3	Arenaviridae	T2
PTBP2	-1.7771	0.406803	1.25e-05	0.00127532	0.0698854	3	2.28585	0.318885	0.0737642	0.999992	1	32.8505	1.12e-05	8.56e-05	neg	PTBP2	Arenaviridae	T2
MYH11	0.809187	0.186071	1.37e-05	0.00136718	0	4	2.63272	0.451783	51.2558	2.34e-08	7.56e-07	6.97014	0.539858	0.760683	pos	MYH11	Arenaviridae	T2
FAM216A1	-3.71331	0.856307	1.45e-05	0.00142557	0	2	0.265291	0.606508	0.0104577	0.999986	1	37.9596	1.14e-07	1.78e-06	neg	FAM216A	Arenaviridae	T2
KIZ	-1.38375	0.319104	1.45e-05	0.00142557	0	3	1.32327	0.516008	0.321254	0.999387	1	40.1624	4.23e-07	5.37e-06	neg	KIZ	Arenaviridae	T2
CDK6	-0.927543	0.21431	1.5e-05	0.00146597	0	3	0.0403279	0.980038	15.8324	0.0146824	0.0455076	41.6052	2.2e-07	3.09e-06	neg	CDK6	Arenaviridae	T2
FAF11	-1.02676	0.238257	1.64e-05	0.00154217	0	3	0.784702	0.675467	2.21735	0.898663	0.992738	26.9334	0.00014903	0.00079133	neg	FAF1	Arenaviridae	T2
HNRNPA3	-1.12304	0.261026	1.69e-05	0.00158451	0.0733589	3	2.98776	0.2245	3.47349	0.747493	0.879324	50.3014	4.09e-09	1.11e-07	neg	HNRNPA3	Arenaviridae	T2
NACA	-0.980184	0.227994	1.71e-05	0.00160034	0	3	0.649124	0.722844	2.06358	0.913759	1	30.4217	3.27e-05	0.00021381	neg	NACA	Arenaviridae	T2
MACF11	-0.828614	0.193535	1.86e-05	0.00167827	0	3	0.523945	0.769532	12.6467	0.0490016	0.112228	31.9238	1.69e-05	0.00012139	neg	MACF1	Arenaviridae	T2
TARS1	1.47588	0.345621	1.95e-05	0.00174913	0	4	1.81524	0.611624	77.4074	1.62e-13	3.12e-11	0.179872	0.999997	1	pos	TARS1	Arenaviridae	T2
GAPDH	-0.621876	0.145738	1.98e-05	0.00176611	0.00307813	2	1.07182	0.300535	3.20539	0.524061	0.676574	22.4841	0.00016051	0.00084555	neg	GAPDH	Arenaviridae	T2
TOMM5	-1.51933	0.35772	2.16e-05	0.00187412	0	2	0.00662416	0.935133	0.0216937	0.999942	1	21.602	0.00024049	0.00119624	neg	TOMM5	Arenaviridae	T2
DENR	-1.07637	0.253648	2.2e-05	0.00187987	0.0280364	3	2.26086	0.322894	1.17087	0.978299	1	37.1148	1.67e-06	1.69e-05	neg	DENR	Arenaviridae	T2
LSM4	-1.11389	0.26271	2.24e-05	0.00188395	0	4	2.14709	0.542446	4.66493	0.792714	0.915174	58.456	9.35e-10	3.18e-08	neg	LSM4	Arenaviridae	T2
DDX6	-1.02902	0.243236	2.33e-05	0.00194038	0	3	0.786406	0.674892	2.66507	0.849555	0.95804	35.0315	4.25e-06	3.73e-05	neg	DDX6	Arenaviridae	T2
FITM21	-1.98285	0.469387	2.4e-05	0.00197002	0	2	0.0890964	0.765329	0.154962	0.997149	1	58.8419	5.08e-12	3.96e-10	neg	FITM2	Arenaviridae	T2
MOCOS	1.79529	0.426011	2.51e-05	0.0020523	0.338809	4	6.90037	0.0751422	64.2971	6.65e-11	5.21e-09	0.0573133	1	1	pos	MOCOS	Arenaviridae	T2
HMOX1	1.23762	0.295103	2.74e-05	0.00217885	0.0977503	4	3.83626	0.279697	42.6698	1.01e-06	1.94e-05	0.202074	0.999996	1	pos	HMOX1	Arenaviridae	T2
COTL1	0.860128	0.205364	2.81e-05	0.00218729	0	3	0.225219	0.8935	26.0897	0.00021424	0.00169354	1.14272	0.97962	1	pos	COTL1	Arenaviridae	T2
MRTFB	-1.19293	0.284932	2.83e-05	0.00219149	0	3	1.93801	0.379461	1.74342	0.94172	1	46.9933	1.88e-08	3.87e-07	neg	MRTFB	Arenaviridae	T2
GXYLT1	-1.79674	0.430472	2.99e-05	0.00229381	0	2	0.914547	0.338911	0.22171	0.994291	1	22.3821	0.0001682	0.00087917	neg	GXYLT1	Arenaviridae	T2
CXXC5	-1.02243	0.245242	3.06e-05	0.00232321	0	4	2.17204	0.537477	1.14817	0.997128	1	45.4866	2.98e-07	4e-06	neg	CXXC5	Arenaviridae	T2
ITCH	-0.966456	0.232426	3.21e-05	0.00241142	0.0286218	4	3.39537	0.334588	2.8636	0.942624	1	53.8529	7.37e-09	1.82e-07	neg	ITCH	Arenaviridae	T2
EIF1	-0.774365	0.186573	3.32e-05	0.00246385	0	3	1.65038	0.438152	5.80693	0.445162	0.596897	24.7951	0.0003726	0.00174365	neg	EIF1	Arenaviridae	T2
SYTL2	-1.03891	0.250526	3.37e-05	0.00247478	0	4	1.62064	0.654719	7.79787	0.45346	0.605664	39.6062	3.79e-06	3.4e-05	neg	SYTL2	Arenaviridae	T2
TSPAN3	-1.02277	0.247011	3.46e-05	0.00250724	0	3	1.93156	0.380686	6.21596	0.399439	0.5487	25.7984	0.00024274	0.0012059	neg	TSPAN3	Arenaviridae	T2
MROH7	-1.93635	0.468306	3.55e-05	0.00255275	0	3	0.00739277	0.99631	0.0451665	0.999998	1	33.1309	9.89e-06	7.72e-05	neg	MROH7	Arenaviridae	T2
TM9SF1	1.72251	0.41706	3.63e-05	0.00258663	0.159751	3	2.87279	0.237783	37.3844	1.48e-06	2.71e-05	0.155354	0.999926	1	pos	TM9SF1	Arenaviridae	T2
ZC3H14	-0.992879	0.240991	3.79e-05	0.00266518	0	3	1.5887	0.451875	6.74047	0.345517	0.490449	48.3961	9.85e-09	2.28e-07	neg	ZC3H14	Arenaviridae	T2
PDE7A1	-0.940311	0.228579	3.89e-05	0.00271811	0	3	1.86573	0.393425	5.23021	0.514644	0.66761	61.5405	2.19e-11	1.34e-09	neg	PDE7A	Arenaviridae	T2
ANKFY1	1.14237	0.278078	3.99e-05	0.00276731	0.0559043	4	3.58928	0.309366	63.2159	1.09e-10	7.98e-09	0.702152	0.999521	1	pos	ANKFY1	Arenaviridae	T2
HELQ	-1.13727	0.27714	4.07e-05	0.00281182	0	3	1.6328	0.44202	42.7891	1.28e-07	3.26e-06	29.0075	6.06e-05	0.00036408	neg	HELQ	Arenaviridae	T2
CEP95	-1.32008	0.322166	4.18e-05	0.00286694	0	2	0.0689485	0.792874	2.00806	0.734277	0.868387	39.263	6.15e-08	1.04e-06	neg	CEP95	Arenaviridae	T2
PLK3	-1.18848	0.290338	4.25e-05	0.00290755	0	3	0.13299	0.935667	0.847369	0.990743	1	28.0903	9.04e-05	0.00051217	neg	PLK3	Arenaviridae	T2
TTC7A	0.937622	0.229311	4.33e-05	0.00294348	0	3	1.9204	0.382816	24.6174	0.00040188	0.00281286	2.07154	0.913003	1	pos	TTC7A	Arenaviridae	T2
CACNB1	0.990884	0.242407	4.36e-05	0.00294348	0	3	1.32334	0.515989	39.1337	6.74e-07	1.38e-05	4.97624	0.546864	0.766768	pos	CACNB1	Arenaviridae	T2
CCNH	-1.77199	0.434657	4.57e-05	0.00305117	0	3	0.971087	0.615363	0.036054	0.999999	1	34.4279	5.56e-06	4.7e-05	neg	CCNH	Arenaviridae	T2
HSBP1L1	-3.10912	0.763164	4.62e-05	0.00307731	0	2	0.0420516	0.837522	0.00611883	0.999995	1	33.4392	9.71e-07	1.08e-05	neg	HSBP1L1	Arenaviridae	T2
CMC1	-1.98716	0.488346	4.72e-05	0.00312096	0.200464	3	2.76088	0.251468	0.032491	0.999999	1	42.2846	1.62e-07	2.37e-06	neg	CMC1	Arenaviridae	T2
FRG1	-1.76359	0.433823	4.8e-05	0.0031634	0	2	0.158998	0.690081	0.0409567	0.999793	1	23.9293	8.25e-05	0.00047275	neg	FRG1	Arenaviridae	T2
FOXN3	-0.863982	0.212622	4.84e-05	0.00317715	0	2	0.985873	0.320753	11.9295	0.0178832	0.0529	39.7864	4.79e-08	8.43e-07	neg	FOXN3	Arenaviridae	T2
ATP2B1	-1.68437	0.414919	4.92e-05	0.00321026	0.271134	4	4.99361	0.172266	0.315406	0.999977	1	43.3817	7.44e-07	8.56e-06	neg	ATP2B1	Arenaviridae	T2
SLC25A37	0.747153	0.18425	5.01e-05	0.00324404	0.0250776	4	3.55266	0.313996	35.6892	2e-05	0.00024366	4.31324	0.827814	0.994671	pos	SLC25A37	Arenaviridae	T2
BMP8A	1.20638	0.29752	5.02e-05	0.00324404	0	2	1.77e-06	0.998939	21.8577	0.00021392	0.00169242	0.258657	0.992324	1	pos	BMP8A	Arenaviridae	T2
PTRH1	1.217	0.30022	5.04e-05	0.00324775	0	4	1.99148	0.574177	31.8582	9.87e-05	0.00090734	0.625258	0.99969	1	pos	PTRH1	Arenaviridae	T2
RHEB	-0.822719	0.203227	5.16e-05	0.00329294	0	2	0.00289737	0.957073	11.027	0.0262621	0.0704934	45.6746	2.88e-09	8.35e-08	neg	RHEB	Arenaviridae	T2
PLEKHO2	1.89931	0.46926	5.18e-05	0.00329393	0	2	0.0535788	0.816949	27.3684	1.67e-05	0.00020985	0.00458453	0.999997	1	pos	PLEKHO2	Arenaviridae	T2
CDC27	-1.14205	0.282463	5.27e-05	0.00334103	0	2	0.22696	0.633787	1.51243	0.824438	0.939957	34.2893	6.5e-07	7.63e-06	neg	CDC27	Arenaviridae	T2
EIF3H	-1.22732	0.303645	5.3e-05	0.00334103	0	4	0.913684	0.822124	0.716944	0.999483	1	40.3549	2.75e-06	2.57e-05	neg	EIF3H	Arenaviridae	T2
TPSAB1	0.997978	0.246917	5.31e-05	0.00334103	0	2	0.25106	0.61633	36.0188	2.87e-07	6.53e-06	0.937001	0.919193	1	pos	TPSAB1	Arenaviridae	T2
NEURL4	-3.00728	0.746325	5.59e-05	0.00346833	0	2	0.0225331	0.880678	0.00765924	0.999993	1	32.4423	1.55e-06	1.59e-05	neg	NEURL4	Arenaviridae	T2
OSBPL8	-0.882816	0.21962	5.83e-05	0.00357289	0	4	1.82362	0.609808	2.89851	0.940564	1	32.6146	7.23e-05	0.00042265	neg	OSBPL8	Arenaviridae	T2
EEF1A1	-0.688019	0.171234	5.87e-05	0.00358257	0	3	1.15719	0.560686	2.37234	0.882473	0.981887	21.2785	0.00163474	0.00627751	neg	EEF1A1	Arenaviridae	T2
HPGD	0.900246	0.224176	5.92e-05	0.00359714	0.00697421	4	3.08844	0.378189	26.0294	0.0010382	0.00600435	1.78073	0.987012	1	pos	HPGD	Arenaviridae	T2
APOBEC3B	1.9024	0.474586	6.11e-05	0.00368719	0	2	0.670214	0.412977	28.0962	1.19e-05	0.00015839	0.00865608	0.999991	1	pos	APOBEC3B	Arenaviridae	T2
RAD9A	1.21585	0.303925	6.32e-05	0.00376944	0	4	1.80889	0.613002	37.5166	9.25e-06	0.00012915	0.586443	0.999756	1	pos	RAD9A	Arenaviridae	T2
STK40	1.36057	0.340299	6.38e-05	0.00378154	0	3	0.178333	0.914693	33.6924	7.71e-06	0.00011068	0.282743	0.999576	1	pos	STK40	Arenaviridae	T2
PTRHD1	-2.889	0.722859	6.43e-05	0.00378609	0	2	0.32031	0.571421	0.0271033	0.999909	1	31.1274	2.88e-06	2.68e-05	neg	PTRHD1	Arenaviridae	T2
KDELR3	1.12211	0.281261	6.62e-05	0.00387885	0	4	1.31196	0.726296	62.4814	1.52e-10	1.03e-08	0.5004	0.999866	1	pos	KDELR3	Arenaviridae	T2
TAF1	-1.02345	0.256535	6.62e-05	0.00387885	0	3	1.96543	0.374294	0.806603	0.991895	1	31.9818	1.64e-05	0.00011888	neg	TAF1	Arenaviridae	T2
SELENOK	-2.15665	0.540744	6.66e-05	0.00388716	0.31205	3	3.09677	0.212591	0.0359984	0.999999	1	46.464	2.39e-08	4.76e-07	neg	SELENOK	Arenaviridae	T2
TSSK6	1.16703	0.292867	6.75e-05	0.00393233	0	2	0.133751	0.714574	16.0969	0.00289192	0.0133974	0.134621	0.997834	1	pos	TSSK6	Arenaviridae	T2
SOX5	-0.855129	0.214797	6.86e-05	0.00398322	0	3	0.238441	0.887612	5.41686	0.491562	0.644532	24.203	0.0004792	0.00216722	neg	SOX5	Arenaviridae	T2
ZFC3H1	-1.7892	0.451151	7.31e-05	0.00419796	0.208365	3	3.02934	0.219881	0.0672678	0.999994	1	44.8385	5.04e-08	8.78e-07	neg	ZFC3H1	Arenaviridae	T2
APOL2	1.94679	0.491106	7.37e-05	0.00421711	0.463804	3	5.63374	0.0597929	50.8664	3.15e-09	1.34e-07	0.266001	0.999645	1	pos	APOL2	Arenaviridae	T2
CGGBP1	-1.08908	0.274942	7.46e-05	0.00425757	0	2	0.112187	0.737668	1.89301	0.755428	0.885537	28.0699	1.21e-05	9.13e-05	neg	CGGBP1	Arenaviridae	T2
PPP3CA	-1.02801	0.25964	7.51e-05	0.00427688	0.00951555	3	2.08436	0.352684	0.927961	0.988196	1	21.549	0.00146106	0.00568599	neg	PPP3CA	Arenaviridae	T2
PHF20L1	-0.962854	0.243382	7.62e-05	0.00432252	0.0545055	3	2.82227	0.243866	10.8961	0.0916417	0.177904	43.8725	7.84e-08	1.28e-06	neg	PHF20L1	Arenaviridae	T2
ABHD13	-1.07218	0.271098	7.65e-05	0.00433178	0.00766435	2	1.05163	0.305133	0.860796	0.930117	1	21.4175	0.00026167	0.00128781	neg	ABHD13	Arenaviridae	T2
NTAN1	-1.22372	0.310539	8.13e-05	0.00454723	0	4	2.6473	0.449258	0.38673	0.99995	1	45.3364	3.18e-07	4.23e-06	neg	NTAN1	Arenaviridae	T2
SEPTIN7	-0.974813	0.247816	8.37e-05	0.00465614	0.0363944	4	3.48064	0.323282	7.28781	0.505923	0.65852	44.658	4.27e-07	5.4e-06	neg	SEPTIN7	Arenaviridae	T2
ATP8A2	1.16639	0.296634	8.42e-05	0.00465985	0	3	0.897897	0.638299	38.8674	7.6e-07	1.52e-05	0.354771	0.999185	1	pos	ATP8A2	Arenaviridae	T2
N6AMT1	1.1077	0.282215	8.67e-05	0.00475906	0	3	0.892324	0.64008	25.2887	0.00030188	0.00224177	0.578553	0.996747	1	pos	N6AMT1	Arenaviridae	T2
METTL25	-2.75804	0.703681	8.88e-05	0.00484413	0	2	0.623826	0.429629	0.0418198	0.999784	1	30.2076	4.44e-06	3.87e-05	neg	METTL25	Arenaviridae	T2
TNFSF13B	1.35859	0.346799	8.95e-05	0.00486975	0	3	1.7951	0.407568	37.8308	1.21e-06	2.27e-05	0.182284	0.999882	1	pos	TNFSF13B	Arenaviridae	T2
EIF3A	-2.05566	0.524932	9e-05	0.00488618	0.276522	2	1.95863	0.16166	0.0145525	0.999974	1	40.754	3.02e-08	5.83e-07	neg	EIF3A	Arenaviridae	T2
LTBR	0.93208	0.238103	9.06e-05	0.00490202	0	4	2.12758	0.546353	36.8008	1.25e-05	0.00016515	0.880237	0.998898	1	pos	LTBR	Arenaviridae	T2
BCLAF1	-0.833159	0.213374	9.44e-05	0.0050929	0	3	1.50792	0.4705	19.6501	0.00319567	0.0144569	33.3741	8.88e-06	7.03e-05	neg	BCLAF1	Arenaviridae	T2
TFDP2	-0.91879	0.235351	9.47e-05	0.0050929	0	4	1.90849	0.591615	0.9479	0.998557	1	32.9082	6.4e-05	0.0003815	neg	TFDP2	Arenaviridae	T2
FAM49B	-1.23003	0.315115	9.48e-05	0.0050929	0	2	0.0126781	0.91035	1.49821	0.826959	0.941701	27.458	1.61e-05	0.0001167	neg	FAM49B	Arenaviridae	T2
HNRNPA0	-1.80755	0.463535	9.64e-05	0.00513656	0.270367	2	2.65945	0.102936	0.0504923	0.999687	1	45.0131	3.95e-09	1.08e-07	neg	HNRNPA0	Arenaviridae	T2
KCNIP3	0.917858	0.236027	0.00010075	0.00533836	0	3	1.12809	0.568902	32.99	1.05e-05	0.00014283	5.3615	0.498352	0.719506	pos	KCNIP3	Arenaviridae	T2
EDC3	0.907788	0.233519	0.00010132	0.00535415	0	4	0.98979	0.803722	28.3288	0.0004156	0.00289171	1.53655	0.992084	1	pos	EDC3	Arenaviridae	T2
PPP1R35	-1.75789	0.453196	0.00010494	0.00553126	0	3	0.514556	0.773153	0.0511081	0.999997	1	30.9969	2.54e-05	0.00017206	neg	PPP1R35	Arenaviridae	T2
TMEM102	1.16273	0.299865	0.00010552	0.00554724	0	4	2.47905	0.47909	36.3035	1.55e-05	0.00019645	0.255748	0.99999	1	pos	TMEM102	Arenaviridae	T2
SYS1	0.930688	0.240451	0.00010857	0.00567971	0	3	1.04406	0.593316	23.9493	0.00053358	0.00354468	0.795647	0.99219	1	pos	SYS1	Arenaviridae	T2
APOL1	1.39703	0.361075	0.00010925	0.00569797	0	2	0.259589	0.610403	28.7597	8.75e-06	0.00012314	0.251524	0.992725	1	pos	APOL1	Arenaviridae	T2
UBE3C	-0.81634	0.211226	0.00011119	0.00575434	0	4	0.205308	0.976728	8.15372	0.4186	0.569383	51.8767	1.78e-08	3.7e-07	neg	UBE3C	Arenaviridae	T2
SAMD91	1.05655	0.273606	0.00011267	0.00577096	0.0369737	3	2.3033	0.316115	33.0095	1.04e-05	0.00014195	0.36323	0.999128	1	pos	SAMD9	Arenaviridae	T2
SCML41	-0.929476	0.240986	0.0001148	0.00585741	0	3	0.390904	0.822463	2.6595	0.850208	0.958505	36.7163	2e-06	1.96e-05	neg	SCML4	Arenaviridae	T2
CENPC	-2.72904	0.707616	0.00011494	0.00585741	0	2	0.118259	0.730931	0.00732855	0.999993	1	30.3237	4.21e-06	3.7e-05	neg	CENPC	Arenaviridae	T2
PLAGL2	1.5203	0.394443	0.00011607	0.00589963	0.136322	4	3.80146	0.283717	56.6896	2.07e-09	9.51e-08	0.174695	0.999998	1	pos	PLAGL2	Arenaviridae	T2
TGFBR31	-1.40367	0.364853	0.00011946	0.00605668	0.128071	4	3.93291	0.268801	0.489343	0.999877	1	36.56	1.39e-05	0.00010268	neg	TGFBR3	Arenaviridae	T2
AGO1	-1.11559	0.290144	0.00012058	0.00609799	0	3	1.2329	0.539858	5.6308	0.465791	0.61833	35.5529	3.37e-06	3.05e-05	neg	AGO1	Arenaviridae	T2
RFX7	-1.32142	0.343883	0.00012171	0.00613129	0	3	1.18306	0.553481	0.310765	0.999443	1	34.8651	4.58e-06	3.97e-05	neg	RFX7	Arenaviridae	T2
TMEM63A	1.06777	0.277893	0.00012185	0.00613129	0	2	0.762856	0.382436	34.8283	5.04e-07	1.07e-05	1.11841	0.89134	1	pos	TMEM63A	Arenaviridae	T2
ZNHIT2	1.04422	0.271979	0.00012337	0.00617648	0	3	1.45951	0.482027	28.3558	8.05e-05	0.00077141	0.623962	0.995987	1	pos	ZNHIT2	Arenaviridae	T2
NFKBIA	-1.21442	0.316809	0.00012644	0.00629881	0	4	1.12388	0.771312	0.647489	0.999646	1	50.286	3.6e-08	6.75e-07	neg	NFKBIA	Arenaviridae	T2
COX7C	-1.06264	0.277715	0.00013004	0.00644582	0	3	0.479296	0.786905	0.38311	0.998985	1	20.0979	0.00266039	0.00954796	neg	COX7C	Arenaviridae	T2
GM2A	0.79839	0.209046	0.00013388	0.00660214	0.0237229	3	2.36391	0.306679	50.5269	3.69e-09	1.56e-07	11.3207	0.0789571	0.168924	pos	GM2A	Arenaviridae	T2
HPR	1.76021	0.460951	0.00013418	0.00660214	0	2	0.456059	0.499472	25.6328	3.75e-05	0.00040893	0.0124709	0.999981	1	pos	HPR	Arenaviridae	T2
PTK2B	0.589463	0.154435	0.00013514	0.00663259	0	4	2.91343	0.405166	28.6862	0.00035991	0.00257785	1.74829	0.98778	1	pos	PTK2B	Arenaviridae	T2
EP400P1	1.10677	0.290405	0.00013834	0.00674008	0	2	0.309943	0.577715	14.866	0.00498734	0.0201185	0.166021	0.99674	1	pos	EP400P1	Arenaviridae	T2
MLLT10	-0.618056	0.162469	0.0001423	0.00688888	0	2	0.198138	0.656228	88.8525	2.31e-18	5.12e-15	30.2642	4.32e-06	3.78e-05	neg	MLLT10	Arenaviridae	T2
GSK3A	1.12486	0.295761	0.00014281	0.00688888	0	4	2.39878	0.493862	28.7379	0.00035249	0.00253378	0.915126	0.99873	1	pos	GSK3A	Arenaviridae	T2
TUBA1C	-0.885845	0.23295	0.00014312	0.00688888	0	2	0.703832	0.401499	0.723147	0.948444	1	17.1228	0.00182962	0.00692468	neg	TUBA1C	Arenaviridae	T2
MAP7D3	-0.928371	0.244343	0.00014501	0.00695035	0	3	1.85097	0.396338	3.55011	0.737291	0.870971	43.9018	7.73e-08	1.27e-06	neg	MAP7D3	Arenaviridae	T2
PAX1	1.01015	0.265875	0.00014509	0.00695035	0	3	1.42174	0.491218	19.8973	0.00288837	0.0133915	0.811012	0.991775	1	pos	PAX1	Arenaviridae	T2
SLC38A5	1.77495	0.467274	0.00014557	0.00695656	0.0404792	3	2.10543	0.348988	39.8582	4.86e-07	1.04e-05	0.0122407	1	1	pos	SLC38A5	Arenaviridae	T2
KATNBL1	-0.981126	0.258684	0.00014898	0.00710282	0	3	1.5496	0.460796	0.46225	0.998268	1	25.7993	0.00024264	0.00120574	neg	KATNBL1	Arenaviridae	T2
PTP4A1	-1.23012	0.324436	0.00014971	0.00710334	0.129835	3	3.40575	0.182159	7.30575	0.293495	0.433228	38.2005	1.03e-06	1.13e-05	neg	PTP4A1	Arenaviridae	T2
COCH	-0.893559	0.2358	0.00015097	0.00714622	0	4	2.88105	0.41033	0.822232	0.999141	1	33.0117	6.13e-05	0.00036744	neg	COCH	Arenaviridae	T2
PFKM	1.70271	0.449901	0.00015394	0.00721843	0.180998	4	3.84221	0.279015	45.7133	2.69e-07	6.19e-06	0.124629	0.999999	1	pos	PFKM	Arenaviridae	T2
ZNF680	-1.04933	0.2783	0.00016291	0.00757157	0	3	1.32141	0.516488	1.7052	0.944719	1	29.8059	4.28e-05	0.00026967	neg	ZNF680	Arenaviridae	T2
SLC39A9	1.43383	0.380585	0.00016494	0.00760918	0.189823	4	4.34496	0.226544	44.0297	5.62e-07	1.18e-05	0.210329	0.999995	1	pos	SLC39A9	Arenaviridae	T2
EQTN	1.73952	0.462351	0.00016834	0.00773043	0.108762	2	1.21355	0.270631	31.1082	2.91e-06	4.82e-05	0.299995	0.989815	1	pos	EQTN	Arenaviridae	T2
PITPNC11	-0.795869	0.211632	0.00016948	0.00776519	0	3	1.87823	0.390975	4.20153	0.649425	0.794374	66.475	2.16e-12	2.01e-10	neg	PITPNC1	Arenaviridae	T2
RBP3	1.92574	0.512565	0.00017192	0.00784075	0	2	0.781121	0.376798	25.772	3.52e-05	0.00038717	0.030449	0.999885	1	pos	RBP3	Arenaviridae	T2
KCNJ15	0.876905	0.233546	0.00017352	0.0078959	0	4	2.25232	0.521718	51.7606	1.87e-08	6.26e-07	4.97921	0.759796	0.948557	pos	KCNJ15	Arenaviridae	T2
NKX3-1	1.10144	0.293709	0.00017677	0.00802524	0	2	0.64166	0.42311	17.4438	0.00158442	0.00837975	0.378772	0.984178	1	pos	NKX3-1	Arenaviridae	T2
C9orf24	-1.54182	0.411239	0.00017739	0.00803509	0	3	0.39681	0.820038	0.114532	0.99997	1	28.5949	7.26e-05	0.00042413	neg	C9orf24	Arenaviridae	T2
GLIPR1	-0.748696	0.200182	0.00018397	0.00829572	0	4	2.35826	0.501452	3.94124	0.862386	0.968463	26.0041	0.00104861	0.00427801	neg	GLIPR1	Arenaviridae	T2
ZRANB1	-1.07109	0.286593	0.000186	0.00836106	0	2	0.0766269	0.781922	3.25818	0.515585	0.668213	40.2199	3.9e-08	7.18e-07	neg	ZRANB1	Arenaviridae	T2
EBP1	-0.87512	0.234179	0.00018626	0.00836106	0	4	1.85518	0.603001	1.95515	0.982356	1	28.2727	0.00042509	0.00195747	neg	EBP	Arenaviridae	T2
FANCM	-1.08508	0.290589	0.0001884	0.00843814	0.0580603	3	2.53671	0.281294	36.4822	2.22e-06	3.84e-05	31.7685	1.81e-05	0.00012847	neg	FANCM	Arenaviridae	T2
RPL7L1	-1.30221	0.348892	0.00018965	0.00847517	0	2	0.638522	0.424247	0.0975656	0.998848	1	21.7119	0.00022869	0.00114725	neg	RPL7L1	Arenaviridae	T2
ICA1	0.790509	0.211947	0.00019167	0.0085463	0	4	2.76159	0.429862	54.3135	6e-09	2.36e-07	46.1115	2.26e-07	3.16e-06	pos	ICA1	Arenaviridae	T2
FAM107B	-1.15218	0.309306	0.00019527	0.00867159	0	3	1.26221	0.532003	0.557164	0.997072	1	26.1345	0.00021016	0.00106605	neg	FAM107B	Arenaviridae	T2
PET100	-2.51525	0.675242	0.00019535	0.00867159	0	2	0.0917404	0.761976	0.0106277	0.999986	1	28.1767	1.15e-05	8.73e-05	neg	PET100	Arenaviridae	T2
CD74	-1.08852	0.292934	0.00020247	0.00885542	0	3	0.358898	0.83573	0.594255	0.996495	1	40.3509	3.89e-07	5.01e-06	neg	CD74	Arenaviridae	T2
SLC30A7	-0.967612	0.260414	0.00020266	0.00885542	0	3	1.30952	0.519568	1.61987	0.951139	1	38.1583	1.05e-06	1.14e-05	neg	SLC30A7	Arenaviridae	T2
POLR2A	0.589474	0.158665	0.00020303	0.00885542	0	2	0.193418	0.660087	38.9875	7.01e-08	1.94e-06	29.5459	6.05e-06	5.05e-05	pos	POLR2A	Arenaviridae	T2
MACO1	-1.06251	0.286138	0.00020458	0.00890354	0	4	0.903535	0.824575	0.846232	0.999046	1	28.3357	0.00041445	0.0019138	neg	MACO1	Arenaviridae	T2
UNC119B	1.31748	0.354885	0.00020531	0.00891564	0	2	0.109749	0.74043	26.9947	1.99e-05	0.00024288	0.252019	0.992697	1	pos	UNC119B	Arenaviridae	T2
RBM33	-0.75356	0.203035	0.00020605	0.00892869	0	3	0.38715	0.824008	16.8305	0.0099269	0.0338338	37.5093	1.4e-06	1.46e-05	neg	RBM33	Arenaviridae	T2
C15orf61	-2.51746	0.679461	0.00021133	0.00911763	0.338811	2	1.55259	0.212754	0.00189667	1	1	37.6002	1.35e-07	2.05e-06	neg	C15orf61	Arenaviridae	T2
SP3P	-1.66261	0.449376	0.00021574	0.00926818	0	2	0.0448383	0.832302	0.0113157	0.999984	1	23.6858	9.23e-05	0.00052161	neg	SP3P	Arenaviridae	T2
ASPHD2	1.18255	0.320115	0.00022064	0.00941785	0	4	2.41684	0.490507	52.6204	1.28e-08	4.51e-07	44.9784	3.71e-07	4.82e-06	pos	ASPHD2	Arenaviridae	T2
CEP290	-1.72752	0.468058	0.00022353	0.0094805	0.302752	3	3.7885	0.150431	0.658262	0.995348	1	43.1653	1.08e-07	1.7e-06	neg	CEP290	Arenaviridae	T2
PTRH2	-1.24854	0.338801	0.00022855	0.00965852	0	4	0.702978	0.872503	0.501509	0.999865	1	29.8529	0.00022441	0.00112889	neg	PTRH2	Arenaviridae	T2
MRPL57	-1.22516	0.332472	0.0002287	0.00965852	0.0206394	2	1.05902	0.303439	0.476078	0.975788	1	23.8874	8.41e-05	0.0004813	neg	MRPL57	Arenaviridae	T2
AZIN2	1.29429	0.351399	0.00023027	0.00967818	0	3	1.07191	0.58511	27.5161	0.00011587	0.00102827	0.450969	0.998385	1	pos	AZIN2	Arenaviridae	T2
SLC46A1	0.948924	0.257634	0.0002303	0.00967818	0.053643	4	3.70016	0.295715	48.1541	9.23e-08	2.44e-06	2.5966	0.957074	1	pos	SLC46A1	Arenaviridae	T2
PKP41	0.833852	0.226413	0.00023062	0.00967818	0	3	1.05929	0.588813	19.7808	0.00302945	0.0138801	2.31569	0.888498	1	pos	PKP4	Arenaviridae	T2
SRD5A1	1.01033	0.274599	0.00023389	0.00978765	0	3	0.151316	0.927133	18.6907	0.00471918	0.0193256	0.364473	0.99912	1	pos	SRD5A1	Arenaviridae	T2
EFCAB7	-1.18067	0.320927	0.00023421	0.00978765	0	3	0.207602	0.901405	0.350558	0.999213	1	22.3441	0.00104873	0.00427801	neg	EFCAB7	Arenaviridae	T2
SIGLEC1	1.75263	0.476734	0.00023661	0.00986736	0.484191	4	6.73331	0.0809017	46.6808	1.76e-07	4.3e-06	0.202007	0.999996	1	pos	SIGLEC1	Arenaviridae	T2
NR2C1	-2.00885	0.546542	0.00023733	0.00987692	0.509383	3	5.10148	0.0780239	0.202664	0.999839	1	58.923	7.45e-11	3.66e-09	neg	NR2C1	Arenaviridae	T2
GPD1	0.773963	0.211119	0.00024637	0.010113	0	3	1.85485	0.39557	24.0025	0.00052171	0.00347845	2.67977	0.847831	1	pos	GPD1	Arenaviridae	T2
NPRL2	-1.31452	0.358641	0.00024705	0.010113	0	3	0.811984	0.666316	0.313829	0.999427	1	32.6106	1.25e-05	9.37e-05	neg	NPRL2	Arenaviridae	T2
AMPH	0.957741	0.261399	0.00024839	0.010147	0	4	2.59126	0.459024	33.9703	4.11e-05	0.00044138	1.31398	0.995383	1	pos	AMPH	Arenaviridae	T2
INTS6	-0.796522	0.217939	0.00025739	0.0104219	0	3	0.324276	0.850324	4.14672	0.656828	0.801075	32.9859	1.06e-05	8.15e-05	neg	INTS6	Arenaviridae	T2
PRKCH	-0.924427	0.252959	0.00025773	0.0104219	0	4	1.63871	0.650644	8.5371	0.382836	0.530694	40.2288	2.9e-06	2.69e-05	neg	PRKCH	Arenaviridae	T2
AKT1	-1.0204	0.279354	0.00025948	0.0104715	0.092274	4	3.93736	0.268308	1.46972	0.993199	1	31.7744	0.00010222	0.00057004	neg	AKT1	Arenaviridae	T2
GNA11	0.775995	0.212569	0.00026167	0.0105386	0	3	0.892506	0.640022	39.638	5.37e-07	1.14e-05	25.8459	0.00023784	0.00118661	pos	GNA11	Arenaviridae	T2
ITGA8	0.872586	0.239108	0.00026292	0.0105678	0	3	1.13479	0.567001	20.7806	0.00200872	0.0101048	1.16987	0.978347	1	pos	ITGA8	Arenaviridae	T2
MEAK7	0.903534	0.248089	0.00027055	0.0108307	0	2	0.265312	0.606494	16.3583	0.00257422	0.0122406	1.44998	0.835463	0.999593	pos	MEAK7	Arenaviridae	T2
GRIN3B	1.65494	0.455051	0.00027603	0.011028	0	2	0.911549	0.339704	24.4981	6.35e-05	0.00063289	0.025654	0.999918	1	pos	GRIN3B	Arenaviridae	T2
CABP5	1.64072	0.451403	0.00027829	0.0110959	0	2	0.497953	0.480401	23.8105	8.72e-05	0.00082103	0.0202574	0.999949	1	pos	CABP5	Arenaviridae	T2
ZMYM2	-0.738282	0.203426	0.00028426	0.0113116	0	3	1.17469	0.555801	8.01532	0.236983	0.367573	31.4118	2.11e-05	0.00014712	neg	ZMYM2	Arenaviridae	T2
PDGFD	-1.08294	0.298641	0.0002876	0.0113846	0	4	0.630693	0.889371	0.702849	0.999519	1	37.1832	1.06e-05	8.21e-05	neg	PDGFD	Arenaviridae	T2
ARMC12	-1.61443	0.44525	0.00028795	0.0113846	0.0012534	3	2.00413	0.36712	0.332021	0.999326	1	29.0686	5.9e-05	0.00035592	neg	ARMC12	Arenaviridae	T2
WTAP	-0.859142	0.236985	0.00028863	0.0113846	0.0464308	4	3.68301	0.297791	8.23737	0.410634	0.560722	53.9618	7.02e-09	1.74e-07	neg	WTAP	Arenaviridae	T2
SLC43A2	0.978145	0.269898	0.00028993	0.0113846	0	3	1.5285	0.465682	25.9672	0.0002258	0.00177164	1.6445	0.949325	1	pos	SLC43A2	Arenaviridae	T2
TREML2	1.57796	0.435936	0.00029493	0.0115294	0.209472	3	3.08352	0.214004	38.197	1.03e-06	1.96e-05	0.237062	0.999746	1	pos	TREML2	Arenaviridae	T2
DOLK	1.33347	0.368871	0.00030034	0.0116724	0	3	1.29243	0.524025	27.1355	0.00013658	0.00117602	0.229975	0.999767	1	pos	DOLK	Arenaviridae	T2
ATF2	-0.828729	0.229883	0.00031215	0.0121077	0	3	0.425828	0.808225	2.67639	0.848228	0.957353	31.7435	1.83e-05	0.00012971	neg	ATF2	Arenaviridae	T2
RWDD3	-1.21981	0.338946	0.00031966	0.0123051	0	4	0.0596315	0.996196	0.236252	0.999993	1	29.2709	0.00028419	0.00138329	neg	RWDD3	Arenaviridae	T2
WDFY1	-1.14148	0.317235	0.00032041	0.0123086	0	3	0.865445	0.64874	0.697067	0.994554	1	20.3549	0.00239386	0.00872782	neg	WDFY1	Arenaviridae	T2
FGD2	0.645535	0.179444	0.00032139	0.0123228	0	4	0.42273	0.935508	31.0011	0.00014044	0.00120092	5.40397	0.713654	0.91283	pos	FGD2	Arenaviridae	T2
ZNF326	-1.14133	0.317371	0.00032288	0.0123559	0.0874392	3	2.7191	0.256776	7.17763	0.304732	0.445632	29.2405	5.48e-05	0.00033414	neg	ZNF326	Arenaviridae	T2
ANXA3	1.28721	0.358046	0.00032426	0.0123851	0	4	2.84908	0.415484	39.527	3.92e-06	6.23e-05	0.17761	0.999998	1	pos	ANXA3	Arenaviridae	T2
TTC14	-0.93344	0.259734	0.00032584	0.0124218	0	4	1.91634	0.58995	1.98619	0.981432	1	80.1248	4.61e-14	8.3e-12	neg	TTC14	Arenaviridae	T2
LYRM2	-0.793345	0.220969	0.0003303	0.0125247	0	3	0.282461	0.868289	6.07294	0.415069	0.565504	34.1824	6.2e-06	5.14e-05	neg	LYRM2	Arenaviridae	T2
MAEA	1.05345	0.29353	0.00033205	0.012539	0	3	0.46231	0.793617	24.8794	0.00035946	0.00257553	0.627704	0.99592	1	pos	MAEA	Arenaviridae	T2
NPAT	-1.00221	0.279491	0.000336	0.0126639	0	3	1.82979	0.400558	2.79603	0.833977	0.947048	59.507	5.67e-11	2.94e-09	neg	NPAT	Arenaviridae	T2
ETFBKMT	0.824217	0.23015	0.00034199	0.0128655	0	3	1.28179	0.52682	23.8658	0.00055279	0.00364213	2.05568	0.914507	1	pos	ETFBKMT	Arenaviridae	T2
PSIP1	-0.670473	0.187374	0.00034589	0.0129393	0	4	0.673614	0.879392	2.30142	0.970349	1	32.8444	6.57e-05	0.00039021	neg	PSIP1	Arenaviridae	T2
PRTN3	1.59045	0.444583	0.00034704	0.0129578	0	2	0.0688238	0.793057	22.5671	0.00015451	0.00129791	0.016027	0.999968	1	pos	PRTN3	Arenaviridae	T2
SCAMP4	1.56651	0.438306	0.00035156	0.0131021	0.131833	2	1.47647	0.224328	66.7429	1.1e-13	2.35e-11	0.0608363	0.999547	1	pos	SCAMP4	Arenaviridae	T2
EIF3L	-1.64042	0.45923	0.00035412	0.0131729	0.166099	3	2.57382	0.276123	0.0493618	0.999998	1	35.2704	3.82e-06	3.41e-05	neg	EIF3L	Arenaviridae	T2
SLC35A3	-0.921083	0.258203	0.00036071	0.0133639	0	2	0.28132	0.595837	1.10551	0.893397	0.988944	22.4092	0.00016612	0.00087074	neg	SLC35A3	Arenaviridae	T2
PIBF1	-1.43993	0.403693	0.00036123	0.0133639	0	3	1.26835	0.530372	0.271113	0.999625	1	27.298	0.00012733	0.00068911	neg	PIBF1	Arenaviridae	T2
PPP1R11	0.772595	0.216672	0.00036285	0.0133978	0	4	1.83879	0.606531	31.4638	0.00011615	0.00103031	3.64335	0.887784	1	pos	PPP1R11	Arenaviridae	T2
SPRN	1.21921	0.342214	0.00036706	0.0135283	0	2	0.121524	0.727387	17.9158	0.00128176	0.0070946	0.0672863	0.999447	1	pos	SPRN	Arenaviridae	T2
WWC1	0.731515	0.205603	0.00037384	0.0137452	0.00705755	3	2.05921	0.357148	14.9297	0.0208107	0.0593879	3.03285	0.804713	0.980168	pos	WWC1	Arenaviridae	T2
TMEM243	-2.32674	0.654029	0.00037432	0.0137452	0.31471	3	2.58832	0.274127	0.0157808	1	1	45.7735	3.28e-08	6.29e-07	neg	TMEM243	Arenaviridae	T2
SYAP1	-2.37618	0.668141	0.00037597	0.0137807	0.339124	2	1.58584	0.207922	0.00322038	0.999999	1	35.5324	3.61e-07	4.7e-06	neg	SYAP1	Arenaviridae	T2
ANAPC2	-1.24634	0.351009	0.00038413	0.0139257	0	4	2.02269	0.56771	0.16306	0.999998	1	35.4693	2.2e-05	0.00015197	neg	ANAPC2	Arenaviridae	T2
FKBP14	-1.04031	0.292989	0.00038424	0.0139257	0	3	1.47399	0.478549	1.08763	0.982071	1	34.412	5.6e-06	4.72e-05	neg	FKBP14	Arenaviridae	T2
SBNO2	1.83355	0.517149	0.00039189	0.0141305	0.22476	2	1.71634	0.190164	31.4968	2.42e-06	4.12e-05	0.0289243	0.999896	1	pos	SBNO2	Arenaviridae	T2
SNAI3	1.56661	0.442443	0.0003989	0.0143315	0	2	0.0341498	0.853389	22.1618	0.00018609	0.00151115	0.0167873	0.999965	1	pos	SNAI3	Arenaviridae	T2
GLRX3	1.05577	0.298362	0.00040234	0.0143951	0	2	0.307798	0.579034	40.5089	3.4e-08	1.05e-06	9.32833	0.0533966	0.12207	pos	GLRX3	Arenaviridae	T2
TP53I13	-1.19516	0.33779	0.00040291	0.0143951	0.058492	4	3.38005	0.336656	0.188497	0.999997	1	41.4435	1.72e-06	1.73e-05	neg	TP53I13	Arenaviridae	T2
MNS1	-1.64634	0.465566	0.00040592	0.0144538	0.069026	3	2.20003	0.332866	0.0534309	0.999997	1	34.1564	6.28e-06	5.2e-05	neg	MNS1	Arenaviridae	T2
FAM50B	1.56801	0.443817	0.00041085	0.0146033	0	2	0.204925	0.650775	22.3585	0.00017003	0.0014053	0.0204107	0.999948	1	pos	FAM50B	Arenaviridae	T2
KDM4B1	-0.898952	0.254516	0.00041241	0.0146246	0	2	0.708616	0.399904	20.0954	0.0004782	0.00324425	34.3049	6.45e-07	7.58e-06	neg	KDM4B	Arenaviridae	T2
HEMGN	-1.02031	0.288901	0.00041291	0.0146246	0	4	0.841088	0.839616	0.68094	0.999573	1	27.4934	0.00058081	0.00256065	neg	HEMGN	Arenaviridae	T2
ATG2B	-0.833499	0.236183	0.00041708	0.0147462	0	3	1.23472	0.539367	1.68858	0.946	1	45.3885	3.92e-08	7.19e-07	neg	ATG2B	Arenaviridae	T2
TRIM34	1.44637	0.410277	0.00042293	0.0148741	0	2	0.0952268	0.757635	22.535	0.0001568	0.00131383	0.240192	0.993341	1	pos	TRIM34	Arenaviridae	T2
PPM1A	-1.21967	0.346187	0.00042647	0.0149721	0.178817	3	4.16853	0.124398	13.9336	0.0303867	0.0786071	52.4406	1.52e-09	4.9e-08	neg	PPM1A	Arenaviridae	T2
HEG1	-1.02792	0.292206	0.00043515	0.0152235	0	3	1.54169	0.462623	2.70324	0.845064	0.954916	35.0248	4.26e-06	3.74e-05	neg	HEG1	Arenaviridae	T2
MAP3K5	-1.13262	0.322084	0.00043721	0.0152445	0	3	0.770668	0.680223	0.57042	0.996873	1	24.5208	0.00041872	0.00193171	neg	MAP3K5	Arenaviridae	T2
ORC4	-1.40731	0.400203	0.00043728	0.0152445	0	2	0.606234	0.436209	0.361642	0.985495	1	19.4106	0.00065259	0.00283519	neg	ORC4	Arenaviridae	T2
SERPINA1	0.827858	0.235584	0.00044131	0.0153581	0	4	1.272	0.735791	32.8366	6.59e-05	0.00065461	1.99558	0.981147	1	pos	SERPINA1	Arenaviridae	T2
LTC4S	1.54665	0.440508	0.00044633	0.0155059	0	2	0.14012	0.708162	21.9911	0.00020124	0.00161188	0.0194422	0.999953	1	pos	LTC4S	Arenaviridae	T2
TTC3	-0.978541	0.278832	0.00044907	0.015574	0	2	0.0784989	0.779342	0.618978	0.960932	1	16.0445	0.00296002	0.0104432	neg	TTC3	Arenaviridae	T2
POLR3G	-1.10481	0.314878	0.0004503	0.0155896	0	2	0.386892	0.533937	1.71128	0.788667	0.911766	37.4487	1.46e-07	2.18e-06	neg	POLR3G	Arenaviridae	T2
PDE1B	1.57258	0.448908	0.00045984	0.0158924	0.0882023	3	2.3364	0.310926	30.6693	2.93e-05	0.00033309	0.592979	0.996516	1	pos	PDE1B	Arenaviridae	T2
GRK5	-1.10724	0.316689	0.00047176	0.0161961	0.00884566	2	1.03968	0.307897	3.00222	0.557454	0.709416	41.5247	2.09e-08	4.24e-07	neg	GRK5	Arenaviridae	T2
ACOT4	1.54211	0.441457	0.00047723	0.0163239	0	2	0.150337	0.698213	21.8981	0.00021	0.00167128	0.0212531	0.999944	1	pos	ACOT4	Arenaviridae	T2
ANK1	0.726702	0.208343	0.00048663	0.0166169	0.0129939	3	2.17255	0.33747	49.5544	5.77e-09	2.28e-07	63.0143	1.1e-11	7.5e-10	pos	ANK1	Arenaviridae	T2
SPRY2	-1.2547	0.360162	0.00049449	0.0168277	0.0488467	4	3.29963	0.347694	0.457868	0.999905	1	33.4158	5.18e-05	0.00031841	neg	SPRY2	Arenaviridae	T2
FEM1B	-1.54237	0.443156	0.00050061	0.017007	0.282571	3	3.80803	0.14897	0.439093	0.998503	1	37.9564	1.15e-06	1.23e-05	neg	FEM1B	Arenaviridae	T2
SKP1	-0.836912	0.240721	0.00050766	0.0172174	0	2	0.944602	0.331097	11.0216	0.0263218	0.0705968	40.3473	3.67e-08	6.86e-07	neg	SKP1	Arenaviridae	T2
YBX1	-0.746851	0.214942	0.00051149	0.0173179	0	2	0.00092066	0.975794	12.6043	0.0133804	0.0424908	32.2358	1.71e-06	1.72e-05	neg	YBX1	Arenaviridae	T2
FN1	0.487711	0.140703	0.00052781	0.01784	0.0096216	4	3.33084	0.343373	23.2695	0.0030349	0.0138921	6.59303	0.581108	0.799519	pos	FN1	Arenaviridae	T2
ORC5	-1.17817	0.340358	0.00053707	0.0180919	0	3	0.297241	0.861896	2.45143	0.873863	0.976685	46.7831	2.07e-08	4.21e-07	neg	ORC5	Arenaviridae	T2
STK39	-1.10517	0.319339	0.00053857	0.0181118	0	3	0.027272	0.986457	0.299303	0.999501	1	22.4442	0.00100569	0.00412434	neg	STK39	Arenaviridae	T2
HMBOX1	-0.797684	0.230988	0.00055365	0.0185565	0	4	0.709956	0.87086	1.40537	0.99417	1	28.4776	0.00039145	0.00182107	neg	HMBOX1	Arenaviridae	T2
TMX2	2.11772	0.614683	0.00057058	0.0190465	0	2	0.00104112	0.97426	23.7105	9.13e-05	0.00085212	0.0310843	0.99988	1	pos	TMX2	Arenaviridae	T2
FMNL2	0.94861	0.275379	0.00057161	0.0190465	0	3	1.90418	0.385933	24.4023	0.00044034	0.00304051	0.539652	0.997322	1	pos	FMNL2	Arenaviridae	T2
PRKD3	-1.34946	0.392446	0.00058476	0.019382	0.323192	4	7.34298	0.0617332	1.52569	0.992273	1	61.7954	2.07e-10	8.81e-09	neg	PRKD3	Arenaviridae	T2
TUBA4A	-0.787289	0.228967	0.00058507	0.019382	0	4	0.879877	0.830281	1.89673	0.984016	1	20.9814	0.00719695	0.0223483	neg	TUBA4A	Arenaviridae	T2
C12orf49	-0.787855	0.229205	0.00058745	0.0194286	0	2	0.311733	0.576618	7.79726	0.0992934	0.189408	30.0465	4.79e-06	4.14e-05	neg	C12orf49	Arenaviridae	T2
APOBEC3H	2.0836	0.606427	0.00059068	0.0195032	0.233778	3	2.4661	0.291402	44.5947	5.63e-08	1.61e-06	0.00940124	1	1	pos	APOBEC3H	Arenaviridae	T2
CATSPERZ	-2.02889	0.591282	0.00060059	0.0196904	0.224398	3	2.49055	0.287862	0.0589411	0.999996	1	38.4551	9.15e-07	1.02e-05	neg	CATSPERZ	Arenaviridae	T2
EEF2	-1.15575	0.336884	0.00060202	0.0196904	0	3	1.10604	0.57521	0.396146	0.998883	1	53.4652	9.46e-10	3.21e-08	neg	EEF2	Arenaviridae	T2
KRT10	-3.52607	1.02824	0.0006053	0.0197573	2.27645	3	7.66525	0.0216527	0.0265268	1	1	69.8196	4.45e-13	5.56e-11	neg	KRT10	Arenaviridae	T2
C12orf54	1.03291	0.301341	0.00060868	0.0198351	0	2	0.754972	0.384907	28.4432	1.01e-05	0.00013904	0.520688	0.971456	1	pos	C12orf54	Arenaviridae	T2
CTLA4	-1.28881	0.376569	0.00062046	0.0200555	0.13646	3	2.80049	0.246537	1.13382	0.980028	1	45.0438	4.59e-08	8.16e-07	neg	CTLA4	Arenaviridae	T2
ANKRD44	-0.82086	0.239998	0.00062556	0.0201227	0	3	1.70232	0.42692	63.6113	8.28e-12	8.9e-10	50.3926	3.92e-09	1.07e-07	neg	ANKRD44	Arenaviridae	T2
GLMN1	-1.82562	0.535355	0.00064938	0.0207617	0.500723	4	5.38014	0.145986	0.213627	0.999995	1	46.802	1.67e-07	2.45e-06	neg	GLMN	Arenaviridae	T2
CEACAM6	0.999006	0.292962	0.00064958	0.0207617	0	2	0.0948719	0.758073	23.953	8.16e-05	0.00077943	0.699381	0.951405	1	pos	CEACAM6	Arenaviridae	T2
KMT5C	2.42172	0.711012	0.00065917	0.0210344	0	2	0.0674199	0.795131	23.3743	0.00010658	0.00096384	0.0323811	0.99987	1	pos	KMT5C	Arenaviridae	T2
AKAP17A	-1.30772	0.38421	0.00066487	0.0211824	0	2	0.36365	0.546486	1.80225	0.772071	0.89856	60.2196	2.61e-12	2.35e-10	neg	AKAP17A	Arenaviridae	T2
DNAJC1	-0.88446	0.260062	0.00067151	0.0213601	0	3	0.321129	0.851663	0.583467	0.99667	1	16.5301	0.0111745	0.0325206	neg	DNAJC1	Arenaviridae	T2
TICRR	1.13498	0.333773	0.00067271	0.0213641	0	3	0.0668271	0.967139	20.6992	0.00207736	0.0103847	0.295022	0.999521	1	pos	TICRR	Arenaviridae	T2
WDR35	-1.11048	0.327005	0.00068402	0.0216547	0	3	0.891508	0.640341	0.705887	0.994363	1	28.755	6.77e-05	0.00040086	neg	WDR35	Arenaviridae	T2
SLC25A6	-1.90082	0.561093	0.00070481	0.022207	0.55104	3	4.81732	0.0899356	0.0633897	0.999995	1	38.8012	7.83e-07	8.93e-06	neg	SLC25A6	Arenaviridae	T2
RFX3	-0.8854	0.261481	0.00070894	0.0223021	0	3	0.832096	0.659648	3.9498	0.68347	0.825444	28.9732	6.16e-05	0.0003689	neg	RFX3	Arenaviridae	T2
RARA	0.968661	0.286262	0.00071483	0.0224521	0.0873424	4	4.05526	0.255559	52.8626	1.15e-08	4.11e-07	2.08801	0.978194	1	pos	RARA	Arenaviridae	T2
MAP3K19	1.32513	0.391962	0.00072287	0.0226385	0	2	0.0551916	0.814264	16.8835	0.00203636	0.0102156	0.212753	0.994728	1	pos	MAP3K19	Arenaviridae	T2
SCO2	1.99065	0.589198	0.00072861	0.0226718	0.51993	3	4.00155	0.135231	42.2407	1.65e-07	4.04e-06	0.0466518	0.999998	1	pos	SCO2	Arenaviridae	T2
SEMA6B	0.924694	0.273889	0.00073503	0.0227881	0	3	0.232124	0.89042	22.8842	0.0008362	0.00504953	0.641603	0.995666	1	pos	SEMA6B	Arenaviridae	T2
SLC38A1	-1.00556	0.298053	0.00074153	0.0228945	0.08265	4	3.85589	0.277452	12.7917	0.119219	0.217548	49.7715	4.52e-08	8.1e-07	neg	SLC38A1	Arenaviridae	T2
YIPF1	1.48338	0.439766	0.00074321	0.022911	0	2	0.589093	0.44277	21.4478	0.00025807	0.00196918	0.0390141	0.999812	1	pos	YIPF1	Arenaviridae	T2
AGO2	-2.00326	0.594396	0.000751	0.0230799	0	2	0.312388	0.576219	0.0874933	0.999071	1	22.4394	0.00016383	0.00086039	neg	AGO2	Arenaviridae	T2
STXBP4	-0.831333	0.246758	0.00075436	0.0231476	0	3	1.81173	0.404191	1.65321	0.948676	1	63.1565	1.03e-11	7.11e-10	neg	STXBP4	Arenaviridae	T2
OPLAH	-1.3652	0.405294	0.00075603	0.0231633	0.0731898	3	2.34215	0.310033	0.197559	0.999851	1	28.8384	6.53e-05	0.00038794	neg	OPLAH	Arenaviridae	T2
TAF6	1.31905	0.391664	0.00075765	0.0231772	0	3	1.51394	0.469086	24.7432	0.00038093	0.00269655	0.681935	0.994873	1	pos	TAF6	Arenaviridae	T2
PTAR1	-0.978969	0.290793	0.00076114	0.0232485	0	3	0.0417057	0.979363	2.54901	0.862942	0.968896	31.7621	1.81e-05	0.00012879	neg	PTAR1	Arenaviridae	T2
KLHL2	-1.6636	0.49476	0.00077255	0.0234894	0.363557	4	4.80139	0.186932	0.533525	0.999829	1	43.5233	7e-07	8.15e-06	neg	KLHL2	Arenaviridae	T2
TARDBP	-0.864594	0.257167	0.00077381	0.0234919	0	3	1.42886	0.489472	1.2427	0.974723	1	36.55	2.15e-06	2.09e-05	neg	TARDBP	Arenaviridae	T2
CSHL1	0.703251	0.209665	0.00079603	0.0240933	0	2	0.78145	0.376698	13.159	0.0105247	0.0353643	1.20286	0.877627	1	pos	CSHL1	Arenaviridae	T2
TP53AIP1	0.937544	0.279909	0.00080969	0.0243589	0	2	0.11686	0.732465	23.9212	8.28e-05	0.00078794	0.829375	0.934467	1	pos	TP53AIP1	Arenaviridae	T2
MAG	1.41056	0.421327	0.00081426	0.0244228	0.150459	3	2.75237	0.25254	28.633	7.14e-05	0.00070031	0.319404	0.999397	1	pos	MAG	Arenaviridae	T2
FBXW7	-0.945451	0.283109	0.0008392	0.0250956	0.0777718	4	3.90298	0.272133	2.89728	0.940637	1	57.8627	1.22e-09	4.04e-08	neg	FBXW7	Arenaviridae	T2
ALG5	-0.93587	0.280361	0.00084358	0.0251512	0	4	0.36084	0.948208	2.57963	0.957914	1	55.4207	3.66e-09	1.02e-07	neg	ALG5	Arenaviridae	T2
CEACAM21	1.16393	0.348968	0.00085197	0.025288	0	2	0.00032441	0.98563	25.2239	4.54e-05	0.00047861	0.400529	0.982434	1	pos	CEACAM21	Arenaviridae	T2
TTC39A	0.872978	0.261939	0.00085991	0.025486	0	3	1.40561	0.495195	44.2582	6.57e-08	1.83e-06	1.25576	0.974041	1	pos	TTC39A	Arenaviridae	T2
RAB43	0.849894	0.255209	0.00086787	0.0256839	0	3	0.947775	0.622577	29.1709	5.65e-05	0.00057406	4.36846	0.626945	0.84211	pos	RAB43	Arenaviridae	T2
FAM184A	-1.58048	0.475015	0.00087718	0.0258828	0.191439	3	2.72018	0.256637	0.0842709	0.999988	1	42.1738	1.7e-07	2.48e-06	neg	FAM184A	Arenaviridae	T2
ARID4B	-0.955048	0.287128	0.00088035	0.0259288	0.0646849	4	3.6972	0.296072	5.61456	0.690317	0.83106	52.4378	1.39e-08	3.02e-07	neg	ARID4B	Arenaviridae	T2
SEC63	-0.866216	0.260648	0.00088956	0.0260937	0.0825936	4	4.32581	0.228364	5.62505	0.689149	0.830104	53.3521	9.22e-09	2.18e-07	neg	SEC63	Arenaviridae	T2
MLLT3	-0.822206	0.247539	0.00089526	0.0262225	0	3	0.0992838	0.95157	0.95448	0.987279	1	27.6325	0.00011018	0.00060851	neg	MLLT3	Arenaviridae	T2
CHD9	-0.56431	0.169962	0.00089952	0.0262701	0	3	0.469904	0.790609	7.64147	0.265564	0.401157	31.8705	1.73e-05	0.00012392	neg	CHD9	Arenaviridae	T2
C12orf73	-1.17088	0.353192	0.00091598	0.0267118	0	2	0.0272001	0.869003	0.412148	0.98147	1	27.2153	1.8e-05	0.00012793	neg	C12orf73	Arenaviridae	T2
PHF10	-1.63554	0.493427	0.00091758	0.0267194	0.263218	3	3.1095	0.211242	0.152356	0.99993	1	38.6307	8.46e-07	9.55e-06	neg	PHF10	Arenaviridae	T2
ACTG1	1.05919	0.319594	0.0009192	0.0267278	0	2	0.164287	0.68524	14.7162	0.00532757	0.0211875	0.188004	0.995849	1	pos	ACTG1	Arenaviridae	T2
RC3H1	-0.913962	0.275852	0.00092224	0.026777	0	3	0.394206	0.821106	10.0572	0.122265	0.221529	33.6794	7.76e-06	6.23e-05	neg	RC3H1	Arenaviridae	T2
NCOA7	1.01142	0.305456	0.00092901	0.0269345	0.123373	4	4.52993	0.209636	41.2716	1.85e-06	3.28e-05	5.8466	0.66441	0.874095	pos	NCOA7	Arenaviridae	T2
PTGER1	0.984063	0.297322	0.00093377	0.0269645	0	2	0.449625	0.502513	22.0016	0.00020027	0.00160604	1.1707	0.882899	1	pos	PTGER1	Arenaviridae	T2
PER1	-1.29255	0.39054	0.00093409	0.0269645	0	2	0.317294	0.573238	0.327116	0.987997	1	15.2693	0.00417407	0.0140195	neg	PER1	Arenaviridae	T2
GSAP	-1.89395	0.57265	0.00094184	0.027149	0.208582	2	1.35763	0.243948	0.210623	0.994829	1	22.26	0.0001779	0.00092232	neg	GSAP	Arenaviridae	T2
CLEC9A	-2.36747	0.715942	0.00094369	0.027163	0	2	0.0444539	0.833011	0.0176934	0.999961	1	23.24	0.00011338	0.00062465	neg	CLEC9A	Arenaviridae	T2
ATP5F1C	-0.959147	0.290482	0.00096027	0.027594	0.051261	3	2.42778	0.297039	1.28642	0.972401	1	23.726	0.00058646	0.0025835	neg	ATP5F1C	Arenaviridae	T2
SGSH	1.04123	0.315407	0.00096262	0.027594	0	3	0.168408	0.919244	22.3969	0.00102579	0.00595155	0.607441	0.996275	1	pos	SGSH	Arenaviridae	T2
NLRC4	0.932555	0.282492	0.0009628	0.027594	0	4	1.89064	0.595411	23.8766	0.00240349	0.0116112	1.3596	0.994801	1	pos	NLRC4	Arenaviridae	T2
GMPS	-1.14646	0.347566	0.00097194	0.0278159	0.0435266	3	2.19087	0.334393	3.43836	0.752152	0.882888	46.2425	2.65e-08	5.21e-07	neg	GMPS	Arenaviridae	T2
TMTC3	-0.795385	0.24122	0.00097604	0.0278933	0	3	1.70335	0.426701	10.1651	0.117868	0.215517	34.2935	5.9e-06	4.94e-05	neg	TMTC3	Arenaviridae	T2
USP7	-1.57655	0.478609	0.0009876	0.0281834	0.512104	4	8.04499	0.0450909	0.936906	0.998616	1	56.4359	2.32e-09	7.03e-08	neg	USP7	Arenaviridae	T2
LCORL	-0.747349	0.227355	0.0010121	0.0287591	0	3	0.765994	0.681815	2.92277	0.818475	0.934545	27.8674	9.95e-05	0.00055688	neg	LCORL	Arenaviridae	T2
ZNFX1	2.04992	0.624323	0.00102555	0.0290999	0.743244	4	6.69732	0.0821973	72.8853	1.31e-12	1.89e-10	0.0254566	1	1	pos	ZNFX1	Arenaviridae	T2
UBQLN3	1.08562	0.331041	0.0010402	0.0294739	0	4	0.0465998	0.997362	25.9416	0.00107474	0.00616924	0.345903	0.999968	1	pos	UBQLN3	Arenaviridae	T2
KCNC3	0.945111	0.288428	0.00105003	0.0297101	0	2	0.324055	0.569181	18.7962	0.00086181	0.00516984	0.521526	0.971372	1	pos	KCNC3	Arenaviridae	T2
SH3BP2	0.651103	0.198786	0.00105515	0.0297101	0	4	0.595067	0.897561	27.152	0.00066549	0.00421627	4.59288	0.80007	0.977022	pos	SH3BP2	Arenaviridae	T2
PARP14	1.76903	0.540117	0.00105561	0.0297101	0.608285	4	8.59653	0.0351652	67.5822	1.49e-11	1.47e-09	0.519631	0.999846	1	pos	PARP14	Arenaviridae	T2
RNPC3	-0.87909	0.268403	0.00105563	0.0297101	0	2	0.354652	0.551491	3.12507	0.537117	0.68925	23.3427	0.00010815	0.0005981	neg	RNPC3	Arenaviridae	T2
PATL2	-1.90942	0.583	0.00105598	0.0297101	0	2	0.127792	0.720732	0.0772132	0.999274	1	21.3459	0.00027038	0.00132639	neg	PATL2	Arenaviridae	T2
ZNF518A	-1.9966	0.609698	0.00105759	0.0297136	0.544031	2	3.72447	0.0536208	0.0235474	0.999931	1	39.6881	5.02e-08	8.76e-07	neg	ZNF518A	Arenaviridae	T2
THOC7	-1.0992	0.336328	0.00108217	0.0302373	0	4	1.78959	0.617204	0.56423	0.999789	1	27.7727	0.00051946	0.00231728	neg	THOC7	Arenaviridae	T2
GABARAPL1	-0.881081	0.269609	0.00108313	0.0302373	0	4	2.71771	0.437226	2.73065	0.950108	1	47.7816	1.09e-07	1.7e-06	neg	GABARAPL1	Arenaviridae	T2
RASSF4	0.766125	0.234474	0.00108531	0.0302373	0	3	1.80418	0.405721	28.2219	8.53e-05	0.00080717	23.6322	0.00061018	0.00266893	pos	RASSF4	Arenaviridae	T2
LIG11	1.93932	0.59379	0.00109078	0.0302707	0.642167	4	5.85302	0.118984	50.475	3.31e-08	1.02e-06	0.0798512	1	1	pos	LIG1	Arenaviridae	T2
KIAA0513	0.981661	0.300686	0.00109564	0.0303558	0.0315541	3	2.23276	0.327463	19.4688	0.00344093	0.0152476	0.514876	0.997653	1	pos	KIAA0513	Arenaviridae	T2
RNF7	-0.959534	0.29401	0.00110001	0.0304347	0	2	0.0170236	0.896191	32.5668	1.46e-06	2.69e-05	18.5341	0.00097009	0.00399638	neg	RNF7	Arenaviridae	T2
ANKRD10	-0.780028	0.239146	0.00110736	0.0305957	0.00280949	4	3.03012	0.387005	5.14579	0.741886	0.874641	55.9632	2.87e-09	8.34e-08	neg	ANKRD10	Arenaviridae	T2
SLC25A33	-1.91438	0.587125	0.00111178	0.0306186	0.419886	3	3.35953	0.186418	0.386095	0.998962	1	38.7583	7.98e-07	9.1e-06	neg	SLC25A33	Arenaviridae	T2
BST2	1.96897	0.603917	0.00111279	0.0306186	0.644054	3	4.85593	0.0882162	48.1384	1.11e-08	3.99e-07	0.29107	0.999539	1	pos	BST2	Arenaviridae	T2
IL15RA	1.41074	0.432895	0.00111864	0.0307371	0	2	0.825191	0.363667	20.6355	0.00037395	0.00265836	0.0538565	0.999644	1	pos	IL15RA	Arenaviridae	T2
FAM78A	1.88532	0.578938	0.00112785	0.0309478	0	2	0.12723	0.721322	20.9363	0.00032602	0.00238032	0.0802314	0.999217	1	pos	FAM78A	Arenaviridae	T2
NIBAN1	0.965952	0.297256	0.00115582	0.0316111	0.037017	4	3.30927	0.346354	50.3849	3.45e-08	1.06e-06	0.88689	0.998867	1	pos	NIBAN1	Arenaviridae	T2
MKLN1	-0.680972	0.209582	0.00115736	0.0316111	0	3	1.67149	0.433551	16.2606	0.0124214	0.0401374	28.7057	6.92e-05	0.00040859	neg	MKLN1	Arenaviridae	T2
LCN12	1.41454	0.43541	0.00115915	0.0316111	0	2	0.709372	0.399653	20.5031	0.00039721	0.00279333	0.0545007	0.999635	1	pos	LCN12	Arenaviridae	T2
KDELR1	0.861597	0.265701	0.00118392	0.032038	0	4	2.70751	0.438952	37.6614	8.69e-06	0.00012256	2.93186	0.93856	1	pos	KDELR1	Arenaviridae	T2
EDNRA1	0.801899	0.247316	0.00118523	0.032038	0	3	1.61219	0.446598	24.16	0.00048801	0.00329901	1.96123	0.923229	1	pos	EDNRA	Arenaviridae	T2
FBXO6	2.15062	0.664913	0.0012188	0.0327488	0.812752	4	6.19283	0.102596	62.8223	1.3e-10	9.1e-09	0.0202269	1	1	pos	FBXO6	Arenaviridae	T2
OS9	0.820331	0.253738	0.00122505	0.0328478	0	4	1.38699	0.708587	27.4273	0.00059633	0.00386637	1.40715	0.994144	1	pos	OS9	Arenaviridae	T2
ARMH1	0.90217	0.279204	0.00123263	0.0329139	0	2	0.43542	0.509341	23.237	0.00011354	0.00101212	20.767	0.0003522	0.00166324	pos	ARMH1	Arenaviridae	T2
IRF7	2.76738	0.856541	0.00123408	0.0329139	1.68289	4	9.70014	0.0212948	88.0429	1.16e-15	5.94e-13	0.0270667	1	1	pos	IRF7	Arenaviridae	T2
MDN1	-1.11175	0.344415	0.00124682	0.0332086	0	3	1.01831	0.601004	41.4754	2.33e-07	5.45e-06	30.1671	3.65e-05	0.00023535	neg	MDN1	Arenaviridae	T2
AQP2	0.761356	0.236012	0.00125565	0.033355	0	3	1.29497	0.52336	19.5921	0.00327216	0.0147085	1.88654	0.929832	1	pos	AQP2	Arenaviridae	T2
CLPB	0.936997	0.290506	0.00125798	0.0333724	0	4	2.39274	0.494987	30.0104	0.00021049	0.00167317	1.23324	0.996303	1	pos	CLPB	Arenaviridae	T2
LMNB11	1.65591	0.51353	0.00126165	0.0334254	0.351971	4	4.58992	0.204409	53.6144	8.2e-09	3.1e-07	0.0777218	1	1	pos	LMNB1	Arenaviridae	T2
CYSRT1	1.89455	0.588249	0.00127898	0.0337948	0	2	0.0376751	0.846097	21.5765	0.00024331	0.00187878	0.0341421	0.999856	1	pos	CYSRT1	Arenaviridae	T2
ASB2	-0.99197	0.308205	0.00128847	0.0339009	0	4	2.89056	0.408808	1.01279	0.998166	1	43.0459	8.61e-07	9.69e-06	neg	ASB2	Arenaviridae	T2
PARP11	1.42559	0.442972	0.00128978	0.0339009	0.381636	4	7.19081	0.0660585	49.9997	4.09e-08	1.22e-06	0.450202	0.999911	1	pos	PARP11	Arenaviridae	T2
AP2A21	0.734911	0.228452	0.00129578	0.0339692	0	3	1.41756	0.492245	39.4181	5.93e-07	1.24e-05	11.6962	0.0690999	0.150873	pos	AP2A2	Arenaviridae	T2
CCRL2	1.68505	0.52404	0.00130217	0.0340524	0.473996	4	5.64809	0.130045	53.5622	8.39e-09	3.16e-07	0.377519	0.999954	1	pos	CCRL2	Arenaviridae	T2
NISCH	-0.759005	0.236351	0.00132111	0.0343627	0	4	2.23539	0.525011	2.10895	0.977488	1	36.0386	1.73e-05	0.00012392	neg	NISCH	Arenaviridae	T2
RAB40C	-0.901819	0.281057	0.00133351	0.0345952	0	4	2.56157	0.464267	1.07627	0.997719	1	67.6416	1.45e-11	9.44e-10	neg	RAB40C	Arenaviridae	T2
SUPT20H	-0.746964	0.232884	0.00133919	0.0346973	0	3	1.39731	0.497255	6.36956	0.383089	0.530886	17.929	0.006412	0.0202572	neg	SUPT20H	Arenaviridae	T2
CALML3	-1.0554	0.32915	0.00134385	0.034773	0	3	1.58233	0.453316	0.577545	0.996763	1	46.8121	2.04e-08	4.17e-07	neg	CALML3	Arenaviridae	T2
IRF6	0.809897	0.252981	0.00136755	0.0352622	0	4	0.495258	0.919932	27.6457	0.00054653	0.00361031	1.28105	0.995775	1	pos	IRF6	Arenaviridae	T2
EIF4H	-0.872021	0.272403	0.00136848	0.0352622	0	3	1.70006	0.427401	0.848776	0.990702	1	20.4508	0.00230132	0.00843019	neg	EIF4H	Arenaviridae	T2
PRPF6	-1.27396	0.398644	0.00139479	0.0357838	0.061519	3	2.25764	0.323415	0.343749	0.999256	1	46.7638	2.09e-08	4.24e-07	neg	PRPF6	Arenaviridae	T2
APOBEC3A	1.50454	0.470818	0.00139545	0.0357838	0	2	0.0313256	0.859516	19.034	0.00077394	0.00474824	0.0454623	0.999746	1	pos	APOBEC3A	Arenaviridae	T2
NOVA1	0.80473	0.251987	0.00140539	0.0359925	0.029495	4	3.35962	0.339431	24.5157	0.00187698	0.00959922	2.95977	0.936857	1	pos	NOVA1	Arenaviridae	T2
GSTO2	1.55416	0.486871	0.00141219	0.0360812	0.321713	3	3.64998	0.161219	55.989	2.93e-10	1.8e-08	0.42933	0.998595	1	pos	GSTO2	Arenaviridae	T2
CAPRIN2	-0.808341	0.253233	0.00141247	0.0360812	0	3	1.77518	0.411646	4.9831	0.545983	0.698198	27.6933	0.00010732	0.00059432	neg	CAPRIN2	Arenaviridae	T2
NETO1	0.731346	0.229211	0.00141924	0.0362078	0.00675968	3	2.07243	0.354795	17.5781	0.00737769	0.0270963	2.39566	0.879957	1	pos	NETO1	Arenaviridae	T2
KDM4D	1.06058	0.332612	0.0014294	0.0364205	0	3	0.29394	0.86332	23.7096	0.00059053	0.0038325	0.789159	0.992361	1	pos	KDM4D	Arenaviridae	T2
CXCL10	2.21763	0.696035	0.00144212	0.0366512	0.87408	3	5.10995	0.077694	46.8161	2.04e-08	6.7e-07	0.0349984	0.999999	1	pos	CXCL10	Arenaviridae	T2
TMEM63C1	2.44552	0.767906	0.00144927	0.0367861	0.274198	2	1.28633	0.256726	28.3815	1.04e-05	0.00014195	0.0852692	0.999117	1	pos	TMEM63C	Arenaviridae	T2
PRR18	1.35729	0.426666	0.00146685	0.0371851	0	2	0.00062122	0.980115	18.8951	0.00082414	0.00499263	0.0356858	0.999843	1	pos	PRR18	Arenaviridae	T2
PEBP1	-0.95554	0.300504	0.00147379	0.0372663	0	3	1.69348	0.42881	2.76613	0.837576	0.949408	32.1985	1.49e-05	0.0001097	neg	PEBP1	Arenaviridae	T2
TLR9	1.41456	0.445458	0.00149566	0.0376795	0.270246	4	4.54999	0.207874	38.017	7.47e-06	0.00010763	0.752635	0.99938	1	pos	TLR9	Arenaviridae	T2
AP4E1	0.756644	0.238286	0.00149654	0.0376795	0	3	0.876547	0.645149	36.3779	2.33e-06	3.98e-05	6.54021	0.365466	0.573401	pos	AP4E1	Arenaviridae	T2
CD34	0.910554	0.286777	0.00149767	0.0376795	0	4	0.973155	0.807747	29.8006	0.00022924	0.00179159	1.31148	0.995414	1	pos	CD34	Arenaviridae	T2
ADAMTSL4	1.15839	0.365264	0.00151716	0.038074	0.224526	4	5.42012	0.143495	39.4042	4.14e-06	6.51e-05	1.34615	0.994978	1	pos	ADAMTSL4	Arenaviridae	T2
SCT	1.37058	0.432274	0.00152106	0.0381239	0	2	0.709976	0.399452	19.8205	0.00054183	0.00358399	0.0639041	0.9995	1	pos	SCT	Arenaviridae	T2
AFF4	-0.512581	0.161736	0.00152829	0.0382571	0	2	0.96451	0.326053	9.37628	0.0523524	0.117743	32.5719	1.46e-06	1.51e-05	neg	AFF4	Arenaviridae	T2
NOL4L	0.793436	0.250539	0.00154066	0.0384702	0.0159102	3	2.0981	0.350271	19.6353	0.00321498	0.0145135	22.719	0.00089627	0.0037261	pos	NOL4L	Arenaviridae	T2
DGKQ	-1.04351	0.329633	0.00154731	0.0385882	0	3	1.01454	0.602138	0.614044	0.996162	1	29.6456	4.59e-05	0.00028635	neg	DGKQ	Arenaviridae	T2
TLR3	1.16284	0.367467	0.00155356	0.0386957	0.125146	4	3.8284	0.2806	83.121	1.15e-14	3.89e-12	0.739249	0.99942	1	pos	TLR3	Arenaviridae	T2
CYB561D2	1.09866	0.347342	0.00156128	0.038743	0.0704511	4	3.4811	0.323222	44.7123	4.17e-07	9.04e-06	1.30423	0.995501	1	pos	CYB561D2	Arenaviridae	T2
MPC2	-1.50759	0.477042	0.00157611	0.039014	0.156705	3	2.48859	0.288145	0.19585	0.999855	1	42.7165	1.33e-07	2.01e-06	neg	MPC2	Arenaviridae	T2
P2RY6	1.07312	0.339706	0.00158325	0.0391423	0	4	2.05733	0.560593	29.3893	0.00027088	0.00205273	0.400141	0.999943	1	pos	P2RY6	Arenaviridae	T2
STAG1	-0.870582	0.275871	0.00160082	0.039479	0	3	0.587879	0.745322	1.11582	0.980839	1	25.3756	0.00029087	0.00141168	neg	STAG1	Arenaviridae	T2
SLC44A1	-0.93253	0.295542	0.00160319	0.0394888	0.125636	4	4.70023	0.195111	10.1869	0.252151	0.38556	33.9545	4.14e-05	0.00026191	neg	SLC44A1	Arenaviridae	T2
HIRIP3	1.07906	0.34222	0.00161533	0.0396777	0	2	0.0134893	0.907539	22.1596	0.00018628	0.00151204	0.422076	0.98063	1	pos	HIRIP3	Arenaviridae	T2
NAV11	0.530704	0.168488	0.00163382	0.0400457	0	3	1.9021	0.386334	26	0.00022264	0.00175098	7.13472	0.308568	0.505573	pos	NAV1	Arenaviridae	T2
ZC3H7A	-1.11856	0.355212	0.00163834	0.0400582	0.178488	4	4.73992	0.191863	1.01051	0.998181	1	40.9599	2.12e-06	2.07e-05	neg	ZC3H7A	Arenaviridae	T2
FBXO39	1.0924	0.346973	0.00164185	0.0400949	0	4	2.86384	0.413099	34.5161	3.27e-05	0.00036524	0.320912	0.999976	1	pos	FBXO39	Arenaviridae	T2
FPR3	0.979223	0.311082	0.00164505	0.0401241	0	3	0.00784734	0.996084	19.6325	0.00321866	0.0145269	0.46604	0.998228	1	pos	FPR3	Arenaviridae	T2
SMNDC1	-1.35591	0.43111	0.00165999	0.040439	0	2	0.686737	0.407276	0.0663641	0.999462	1	19.5684	0.00060752	0.00266136	neg	SMNDC1	Arenaviridae	T2
TTC37	-1.20252	0.38258	0.0016712	0.0406626	0.282174	3	6.11944	0.0469007	0.422636	0.998657	1	37.737	1.26e-06	1.34e-05	neg	TTC37	Arenaviridae	T2
TCEANC	1.00153	0.318686	0.00167408	0.0406829	0	2	0.531746	0.465874	17.3043	0.00168675	0.0088067	1.28262	0.864318	1	pos	TCEANC	Arenaviridae	T2
MAPK3	-1.08698	0.346886	0.00172711	0.041819	0.193399	4	4.82439	0.185118	1.04219	0.997967	1	34.1286	3.85e-05	0.00024542	neg	MAPK3	Arenaviridae	T2
SMIM19	-1.32829	0.42399	0.00173132	0.0418702	0	3	0.634694	0.728078	0.266958	0.999641	1	23.0334	0.00078536	0.00332945	neg	SMIM19	Arenaviridae	T2
DERL3	0.761497	0.243385	0.00175535	0.0424001	0	3	1.50968	0.470086	30.0485	3.85e-05	0.00041778	2.59397	0.857807	1	pos	DERL3	Arenaviridae	T2
RGS1	-0.811014	0.259617	0.00178477	0.0430067	0	4	1.02858	0.794337	2.43241	0.964808	1	36.8275	1.24e-05	9.32e-05	neg	RGS1	Arenaviridae	T2
C20orf173	-1.31276	0.420498	0.00179681	0.0431607	0	3	1.67378	0.433056	0.529961	0.997455	1	23.3817	0.00067823	0.0029319	neg	C20orf173	Arenaviridae	T2
C2CD31	-0.747254	0.239359	0.00179689	0.0431607	0	3	1.63709	0.441073	8.49661	0.203929	0.327995	30.1357	3.7e-05	0.00023789	neg	C2CD3	Arenaviridae	T2
PAXBP1	-1.25607	0.402405	0.00179985	0.0431607	0	2	0.0352833	0.851003	0.80561	0.937694	1	72.7796	5.87e-15	1.59e-12	neg	PAXBP1	Arenaviridae	T2
GIMAP8	1.07848	0.345732	0.00181222	0.0432175	0.129294	4	4.11217	0.249604	45.2428	3.31e-07	7.38e-06	0.986179	0.998334	1	pos	GIMAP8	Arenaviridae	T2
KCTD14	3.00531	0.963437	0.00181243	0.0432175	1.18001	3	3.69518	0.157616	60.5531	3.47e-11	3.07e-09	0.00282107	1	1	pos	KCTD14	Arenaviridae	T2
RPL11	-1.43493	0.460157	0.00181867	0.0433013	0.0378731	2	1.09625	0.295091	0.0648561	0.999485	1	21.1478	0.000296	0.00143205	neg	RPL11	Arenaviridae	T2
ATP5MC3	-0.852791	0.2737	0.00183454	0.0435752	0	2	0.254533	0.613901	4.5522	0.336403	0.480847	27.5689	1.53e-05	0.00011155	neg	ATP5MC3	Arenaviridae	T2
PTMS	1.03116	0.331519	0.00186816	0.0442556	0	2	0.00186105	0.96559	15.4424	0.00386634	0.0166668	0.170444	0.996568	1	pos	PTMS	Arenaviridae	T2
PRPH	1.14022	0.366612	0.00186983	0.0442556	0.0128854	3	2.06527	0.356067	23.8851	0.00054828	0.00361861	0.432474	0.998566	1	pos	PRPH	Arenaviridae	T2
ZNF84	-1.1867	0.381636	0.00187405	0.0443031	0.0614008	3	2.27119	0.321231	0.380434	0.999005	1	33.905	7.02e-06	5.72e-05	neg	ZNF84	Arenaviridae	T2
PLAAT2	1.36915	0.440531	0.00188383	0.0444558	0.228072	2	2.36678	0.123942	29.4517	6.33e-06	9.34e-05	0.826332	0.934883	1	pos	PLAAT2	Arenaviridae	T2
RPL22L1	-1.57225	0.505908	0.00188497	0.0444558	0.215014	3	2.74695	0.253226	0.228092	0.999773	1	31.1246	2.4e-05	0.00016413	neg	RPL22L1	Arenaviridae	T2
ZBTB49	1.74446	0.561482	0.00189072	0.044539	0	2	0.602884	0.43748	19.8711	0.00052953	0.00352243	0.170745	0.996557	1	pos	ZBTB49	Arenaviridae	T2
FOXO1	-0.817189	0.263214	0.001905	0.0448224	0	3	0.72933	0.694429	5.74186	0.45272	0.604999	32.5114	1.3e-05	9.73e-05	neg	FOXO1	Arenaviridae	T2
FBXO44	0.913796	0.294625	0.00192505	0.0451348	0	4	2.77605	0.427457	37.2287	1.04e-05	0.00014195	0.838497	0.999077	1	pos	FBXO44	Arenaviridae	T2
CMYA5	0.861047	0.277851	0.00194207	0.0454805	0	3	1.68751	0.430093	26.6655	0.00016726	0.00138523	2.1455	0.905842	1	pos	CMYA5	Arenaviridae	T2
MALT1	-1.30601	0.42152	0.00194614	0.0455094	0.271261	3	4.15988	0.124938	1.48457	0.960513	1	33.1968	9.61e-06	7.52e-05	neg	MALT1	Arenaviridae	T2
FTSJ3	1.44105	0.465363	0.00195745	0.04568	0.281542	4	4.4592	0.215959	38.465	6.18e-06	9.19e-05	0.331239	0.999973	1	pos	FTSJ3	Arenaviridae	T2
ANKS1B	0.649267	0.209782	0.00196842	0.0458289	0	3	1.03219	0.596846	24.281	0.00046361	0.00316988	4.90455	0.556113	0.775762	pos	ANKS1B	Arenaviridae	T2
SERPING1	1.61003	0.520533	0.00198112	0.0460709	0.393231	4	4.84847	0.183235	48.1939	9.07e-08	2.4e-06	0.116872	1	1	pos	SERPING1	Arenaviridae	T2
SUZ12	-0.686897	0.222124	0.0019854	0.0460865	0	4	1.83713	0.606889	6.5564	0.585159	0.734895	39.5363	3.91e-06	3.48e-05	neg	SUZ12	Arenaviridae	T2
MBNL3	-0.744035	0.240685	0.00199268	0.0461785	0	4	1.06391	0.785794	2.73968	0.949617	1	47.5984	1.18e-07	1.83e-06	neg	MBNL3	Arenaviridae	T2
TMEM150A	-2.16163	0.69939	0.00199665	0.0462168	0.592144	3	3.33645	0.188582	0.0894055	0.999986	1	38.8559	7.64e-07	8.75e-06	neg	TMEM150A	Arenaviridae	T2
CHPT1	0.828894	0.268227	0.00199978	0.0462355	0	3	0.97085	0.615436	16.9443	0.00949029	0.0326802	1.58794	0.953441	1	pos	CHPT1	Arenaviridae	T2
EPHX3	1.74784	0.56588	0.00201028	0.0464246	0	2	0.00267079	0.958784	19.6891	0.00057515	0.00375499	0.0648129	0.999486	1	pos	EPHX3	Arenaviridae	T2
ANKRD28	-0.750624	0.24305	0.00201266	0.0464261	0	3	0.0804219	0.960587	13.8031	0.0319142	0.0814095	30.425	3.26e-05	0.00021357	neg	ANKRD28	Arenaviridae	T2
VTI1A	-0.624533	0.202295	0.00202027	0.0465477	0	2	0.187216	0.665244	2.62808	0.621857	0.769845	28.6386	9.26e-06	7.29e-05	neg	VTI1A	Arenaviridae	T2
ATP5IF1	-0.778962	0.25248	0.00203386	0.0468069	0	4	0.392843	0.941717	1.66797	0.989555	1	29.775	0.00023164	0.00116028	neg	ATP5IF1	Arenaviridae	T2
GAS6	0.930152	0.301608	0.00204257	0.0468992	0	4	2.78698	0.425647	41.6831	1.55e-06	2.82e-05	1.84374	0.985433	1	pos	GAS6	Arenaviridae	T2
KRTAP17-1	-1.10391	0.358078	0.0020502	0.0470158	0	3	1.62987	0.442669	0.343304	0.999258	1	22.862	0.00084405	0.00354666	neg	KRTAP17-1	Arenaviridae	T2
PI4K2B	2.10815	0.683903	0.0020525	0.0470158	0.441473	3	2.86115	0.239172	44.1187	7e-08	1.94e-06	0.00822387	1	1	pos	PI4K2B	Arenaviridae	T2
ID2	-1.02555	0.332829	0.00206081	0.0470158	0.141104	4	4.40485	0.220936	2.74857	0.949132	1	27.8728	0.00049904	0.00224145	neg	ID2	Arenaviridae	T2
DNAAF3	-1.27074	0.41242	0.00206187	0.0470158	0	3	1.04452	0.593177	0.558907	0.997046	1	21.9993	0.00121125	0.0048247	neg	DNAAF3	Arenaviridae	T2
ALCAM	-0.88442	0.287066	0.00206377	0.0470158	0	3	0.751296	0.686844	35.7545	3.08e-06	5.08e-05	30.1655	3.66e-05	0.00023544	neg	ALCAM	Arenaviridae	T2
SIGLEC8	0.878729	0.285223	0.00206412	0.0470158	0	2	0.0859756	0.769357	16.6346	0.00227581	0.011118	1.02371	0.90618	1	pos	SIGLEC8	Arenaviridae	T2
RPS6KA2	-0.833498	0.270855	0.00208894	0.0475269	0	3	0.371375	0.830533	0.825406	0.991375	1	19.5796	0.0032889	0.0114558	neg	RPS6KA2	Arenaviridae	T2
NTRK1	0.975713	0.317182	0.00209663	0.0476477	0	3	0.142485	0.931236	23.5519	0.00063123	0.0040443	0.718414	0.994085	1	pos	NTRK1	Arenaviridae	T2
IL37	1.01132	0.328923	0.00210748	0.0477855	0	3	0.239927	0.886953	21.2628	0.00164541	0.00863377	0.780183	0.992595	1	pos	IL37	Arenaviridae	T2
SSTR2	-0.937589	0.305009	0.00211231	0.0477866	0.0565801	3	2.46986	0.290856	2.16854	0.903564	0.996388	34.7625	4.79e-06	4.14e-05	neg	SSTR2	Arenaviridae	T2
COMMD3	-1.31428	0.427765	0.00212325	0.0479707	0	2	0.604761	0.436767	0.0729921	0.99935	1	18.8395	0.0008451	0.00355032	neg	COMMD3	Arenaviridae	T2
EXOC3L4	1.19428	0.388745	0.00212525	0.0479707	0	2	0.32987	0.565736	16.6714	0.00223869	0.0110008	0.125142	0.998122	1	pos	EXOC3L4	Arenaviridae	T2
RPL38	-0.847134	0.276259	0.00216621	0.04884	0	3	1.86008	0.394537	1.60177	0.95245	1	18.8291	0.00446227	0.0148539	neg	RPL38	Arenaviridae	T2
VWA5B2	0.955072	0.311624	0.00217801	0.0490507	0	3	0.443494	0.801118	21.3822	0.00156587	0.00831159	0.969873	0.986729	1	pos	VWA5B2	Arenaviridae	T2
ARMCX1	1.39209	0.45437	0.00218556	0.0491652	0.234379	4	4.19811	0.240851	41.1108	1.99e-06	3.49e-05	0.201939	0.999996	1	pos	ARMCX1	Arenaviridae	T2
SLC25A36	-0.871138	0.28439	0.00219001	0.0491735	0.0864827	3	3.08919	0.213399	12.191	0.0578419	0.126638	37.5042	1.4e-06	1.46e-05	neg	SLC25A36	Arenaviridae	T2
NIT1	0.961113	0.313786	0.00219162	0.0491735	0	3	0.0778039	0.961845	22.0051	0.0012083	0.00680299	0.675678	0.995001	1	pos	NIT1	Arenaviridae	T2
TPP2	-0.755816	0.24687	0.0022016	0.0493041	0	3	0.00156158	0.99922	2.23655	0.896708	0.991402	22.7211	0.00089548	0.00372358	neg	TPP2	Arenaviridae	T2
ARHGEF10L	1.31336	0.429033	0.00220441	0.0493116	0.315812	4	5.66526	0.129082	41.7025	1.54e-06	2.8e-05	0.798688	0.999228	1	pos	ARHGEF10L	Arenaviridae	T2
CXCR41	-2.50278	0.201419	1.9e-35	3.79e-31	0	3	0.0030281	0.998487	0.0209647	1	1	49.6137	5.62e-09	1.52e-07	neg	CXCR4	Arenaviridae	T3
TLR4	2.52289	0.223994	1.99e-29	1.33e-25	0.0322018	4	3.40871	0.332797	65.5593	3.74e-11	2.26e-09	0.0928304	1	1	pos	TLR4	Arenaviridae	T3
CXCL121	1.75908	0.168106	1.26e-25	6.31e-22	0	2	0.0191435	0.889956	31.6618	2.24e-06	2.51e-05	0.0723334	0.999362	1	pos	CXCL12	Arenaviridae	T3
CD44	-1.30628	0.142356	4.47e-20	1.78e-16	0	3	0.505047	0.776838	27.5173	0.00011581	0.00068529	51.3601	2.51e-09	7.93e-08	neg	CD44	Arenaviridae	T3
NPM1	-2.06797	0.230812	3.26e-19	9.41e-16	0	3	1.64153	0.440094	0.57535	0.996797	1	48.5827	9.04e-09	2.29e-07	neg	NPM1	Arenaviridae	T3
C21	3.18907	0.355993	3.3e-19	9.41e-16	0	3	0.868259	0.647828	75.4728	3.07e-14	5.48e-12	0.00437821	1	1	pos	C2	Arenaviridae	T3
PPP1R21	-2.54356	0.29824	1.48e-17	3.7e-14	0	2	0.534772	0.464608	0.00878928	0.99999	1	43.2119	9.35e-09	2.35e-07	neg	PPP1R2	Arenaviridae	T3
RPL34	-2.16731	0.261041	1.02e-16	2.04e-13	0	2	0.386242	0.534281	0.0147784	0.999973	1	42.7667	1.16e-08	2.81e-07	neg	RPL34	Arenaviridae	T3
FAM111A	3.44958	0.418348	1.64e-16	2.98e-13	0	3	1.23034	0.540549	71.2079	2.31e-13	2.96e-11	0.000164	1	1	pos	FAM111A	Arenaviridae	T3
NFATC31	-2.08166	0.253667	2.28e-16	3.8e-13	0	4	2.17235	0.537415	0.259884	0.999989	1	63.0158	1.19e-10	6.56e-09	neg	NFATC3	Arenaviridae	T3
PRIM1	-1.42251	0.177618	1.16e-15	1.78e-12	0	3	0.486433	0.784102	0.305794	0.999469	1	36.5068	2.2e-06	2.26e-05	neg	PRIM1	Arenaviridae	T3
NAIP1	2.27706	0.297474	1.94e-14	2.77e-11	0	3	1.56306	0.457705	52.1416	1.75e-09	5.94e-08	0.135949	0.99995	1	pos	NAIP	Arenaviridae	T3
GBP11	2.73096	0.364826	7.12e-14	9.48e-11	0.0346802	2	1.13809	0.286055	45.9067	2.58e-09	8.27e-08	0.00383093	0.999998	1	pos	GBP1	Arenaviridae	T3
SMARCAD11	-1.28755	0.172637	8.78e-14	1.1e-10	0	3	0.699833	0.704747	0.561326	0.99701	1	27.9064	9.79e-05	0.00058757	neg	SMARCAD1	Arenaviridae	T3
FBXO331	-3.34642	0.449656	9.9e-14	1.16e-10	0	2	0.0868611	0.768206	7.57e-05	1	1	47.4085	1.25e-09	4.51e-08	neg	FBXO33	Arenaviridae	T3
SREBF1	2.89172	0.390249	1.26e-13	1.4e-10	0	4	1.91351	0.59055	103.896	6.81e-19	6.8e-16	0.0117903	1	1	pos	SREBF1	Arenaviridae	T3
ABHD121	-2.54308	0.344742	1.62e-13	1.71e-10	0	3	1.97132	0.373192	0.143905	0.999941	1	50.9191	3.07e-09	9.41e-08	neg	ABHD12	Arenaviridae	T3
SLC8A1	1.26264	0.172166	2.24e-13	2.23e-10	0	3	1.56735	0.456724	92.5466	8.96e-18	6.17e-15	0.903449	0.989009	1	pos	SLC8A1	Arenaviridae	T3
EPC1	-2.2101	0.3083	7.57e-13	6.88e-10	0	2	0.562468	0.453267	0.0191434	0.999954	1	38.2519	9.94e-08	1.66e-06	neg	EPC1	Arenaviridae	T3
IL4	1.14862	0.16053	8.36e-13	7.26e-10	0	3	0.30301	0.859414	25.8893	0.00023347	0.00120765	0.534177	0.997397	1	pos	IL4	Arenaviridae	T3
CCRL21	2.9376	0.411293	9.17e-13	7.64e-10	0	4	0.520192	0.914433	79.9008	5.12e-14	8.38e-12	0.00458452	1	1	pos	CCRL2	Arenaviridae	T3
SLC25A371	1.19831	0.170789	2.28e-12	1.82e-09	0	4	2.67863	0.443872	50.2084	3.73e-08	7.75e-07	3.50444	0.898844	1	pos	SLC25A37	Arenaviridae	T3
TNFRSF1A	1.08159	0.155665	3.7e-12	2.82e-09	0	4	0.83754	0.840469	31.7894	0.00010159	0.00061758	0.629553	0.999682	1	pos	TNFRSF1A	Arenaviridae	T3
PRKD31	-1.61993	0.233282	3.81e-12	2.82e-09	0	4	2.59015	0.459218	6.4093	0.601485	0.745448	73.6291	9.28e-13	1.28e-10	neg	PRKD3	Arenaviridae	T3
FBL	-3.59647	0.521779	5.47e-12	3.91e-09	0	3	1.03049	0.597353	0.00057916	1	1	72.446	1.29e-13	2.82e-11	neg	FBL	Arenaviridae	T3
KLHDC2	-3.86257	0.566058	8.88e-12	6.12e-09	0	4	1.84529	0.605129	0.0141061	1	1	88.7267	8.43e-16	6.45e-13	neg	KLHDC2	Arenaviridae	T3
RBM391	-2.45664	0.365039	1.7e-11	1.13e-08	0	2	3.89e-05	0.995023	0.0199812	0.99995	1	42.0109	1.66e-08	3.82e-07	neg	RBM39	Arenaviridae	T3
TTC371	-0.995396	0.148052	1.78e-11	1.14e-08	0	3	1.66381	0.43522	0.734779	0.99371	1	37.5309	1.39e-06	1.52e-05	neg	TTC37	Arenaviridae	T3
MORC2	1.90525	0.284323	2.07e-11	1.29e-08	0	4	1.83462	0.607431	54.977	4.46e-09	1.32e-07	0.0767812	1	1	pos	MORC2	Arenaviridae	T3
RPS14	-1.49745	0.22535	3.03e-11	1.84e-08	0	3	1.3499	0.509181	2.03312	0.916628	1	48.2004	1.08e-08	2.66e-07	neg	RPS14	Arenaviridae	T3
PLCG1	-1.06775	0.160849	3.17e-11	1.87e-08	0	3	0.132439	0.935926	0.396376	0.998881	1	22.6964	0.00090479	0.00403821	neg	PLCG1	Arenaviridae	T3
DNASE1L31	-2.65704	0.405291	5.53e-11	3.16e-08	0	4	1.05754	0.787332	0.00664426	1	1	72.2498	1.75e-12	2.17e-10	neg	DNASE1L3	Arenaviridae	T3
EIF3L1	-2.88864	0.446409	9.75e-11	5.26e-08	0	3	0.312655	0.855279	0.0128347	1	1	54.1957	6.74e-10	2.79e-08	neg	EIF3L	Arenaviridae	T3
MACF12	-1.46664	0.227962	1.25e-10	6.55e-08	0	3	0.298395	0.861399	17.0728	0.00901937	0.0225931	43.1303	1.1e-07	1.8e-06	neg	MACF1	Arenaviridae	T3
CASP81	-0.96261	0.149903	1.35e-10	6.91e-08	0	3	0.0330557	0.983608	12.0447	0.0609787	0.110402	40.6575	3.38e-07	4.68e-06	neg	CASP8	Arenaviridae	T3
BAK1	3.97923	0.620568	1.43e-10	7.16e-08	0.0527987	3	2.0905	0.351604	79.441	4.66e-15	1.07e-12	0.00015691	1	1	pos	BAK1	Arenaviridae	T3
ETS12	-2.15026	0.337465	1.87e-10	8.89e-08	0.050658	3	2.30978	0.315092	0.161317	0.999918	1	61.6348	2.09e-11	1.54e-09	neg	ETS1	Arenaviridae	T3
GRK51	-2.30418	0.364022	2.46e-10	1.14e-07	0	2	0.723665	0.394945	0.125986	0.998097	1	45.436	3.23e-09	9.81e-08	neg	GRK5	Arenaviridae	T3
FAM76B1	-1.87946	0.29751	2.66e-10	1.21e-07	0	4	2.59506	0.458356	3.81427	0.873479	0.981687	70.7144	3.54e-12	3.68e-10	neg	FAM76B	Arenaviridae	T3
ATP2B11	-2.11208	0.334603	2.75e-10	1.22e-07	0	4	2.76584	0.429155	0.124549	0.999999	1	54.7237	5e-09	1.39e-07	neg	ATP2B1	Arenaviridae	T3
KMT2E	-3.79118	0.60244	3.11e-10	1.35e-07	0	2	0.976043	0.323178	0.0195317	0.999953	1	39.4611	5.59e-08	1.05e-06	neg	KMT2E	Arenaviridae	T3
IFI351	5.56757	0.887802	3.58e-10	1.51e-07	0	3	1.09543	0.578269	85.4595	2.65e-16	1.06e-13	0.00130371	1	1	pos	IFI35	Arenaviridae	T3
SAMD92	2.54596	0.40611	3.63e-10	1.51e-07	0.13541	3	2.6562	0.26498	61.3385	2.41e-11	1.6e-09	0.0306854	0.999999	1	pos	SAMD9	Arenaviridae	T3
LMNB12	2.98594	0.4776	4.05e-10	1.65e-07	0	4	0.708782	0.871136	70.1631	4.56e-12	3.93e-10	0.0195369	1	1	pos	LMNB1	Arenaviridae	T3
GAB11	1.1275	0.18088	4.56e-10	1.82e-07	0	4	0.305261	0.959036	41.684	1.55e-06	1.84e-05	2.13909	0.976448	1	pos	GAB1	Arenaviridae	T3
PSTPIP21	2.6308	0.423304	5.14e-10	2.01e-07	0	3	0.0307882	0.984724	46.9395	1.92e-08	4.44e-07	0.012242	1	1	pos	PSTPIP2	Arenaviridae	T3
DDX46	-2.31396	0.373853	6.04e-10	2.29e-07	0	2	0.632991	0.42626	0.0151463	0.999971	1	41.4558	2.16e-08	4.76e-07	neg	DDX46	Arenaviridae	T3
KDELR31	2.11105	0.341111	6.06e-10	2.29e-07	0	4	0.726	0.867072	69.1688	7.19e-12	5.75e-10	0.0786334	1	1	pos	KDELR3	Arenaviridae	T3
RPL5	-2.62577	0.427942	8.47e-10	3.13e-07	0	3	0.915222	0.632794	0.00654747	1	1	47.4731	1.51e-08	3.52e-07	neg	RPL5	Arenaviridae	T3
GUCY1A11	1.78843	0.291649	8.67e-10	3.15e-07	0.0119485	3	2.07866	0.353692	45.1467	4.38e-08	8.87e-07	0.131525	0.999955	1	pos	GUCY1A1	Arenaviridae	T3
SDC31	3.46398	0.566002	9.35e-10	3.34e-07	0.0647683	3	2.1065	0.348803	69.0801	6.31e-13	6.78e-11	0.00468541	1	1	pos	SDC3	Arenaviridae	T3
RPL17	-2.42851	0.397896	1.04e-09	3.64e-07	0	2	0.042833	0.83604	0.019816	0.999951	1	36.0377	2.84e-07	4.04e-06	neg	RPL17	Arenaviridae	T3
EEF1A11	-1.28907	0.212022	1.2e-09	4.14e-07	0.00767597	3	2.10709	0.3487	5.1681	0.522441	0.665485	51.1272	2.79e-09	8.69e-08	neg	EEF1A1	Arenaviridae	T3
UTP111	1.88832	0.31197	1.42e-09	4.82e-07	0.00419596	4	3.02911	0.387159	54.8205	4.78e-09	1.4e-07	0.240022	0.999992	1	pos	UTP11	Arenaviridae	T3
REV1	-1.65456	0.274124	1.58e-09	5.27e-07	0	3	1.19624	0.549844	0.474093	0.99814	1	45.1464	4.38e-08	8.56e-07	neg	REV1	Arenaviridae	T3
RTP4	2.8944	0.481836	1.89e-09	6.19e-07	0	4	2.41701	0.490476	76.2434	2.78e-13	3.41e-11	0.00163973	1	1	pos	RTP4	Arenaviridae	T3
NAV12	1.15379	0.192395	2.01e-09	6.37e-07	0	3	1.76499	0.41375	36.1087	2.63e-06	2.87e-05	3.01227	0.807305	1	pos	NAV1	Arenaviridae	T3
SCO21	2.94046	0.491767	2.24e-09	6.99e-07	0	3	0.0222016	0.988961	58.3446	9.76e-11	5.18e-09	0.0006238	1	1	pos	SCO2	Arenaviridae	T3
SCIN	1.90266	0.320722	2.99e-09	9.04e-07	0	4	2.97121	0.396086	51.1197	2.49e-08	5.5e-07	0.155892	0.999999	1	pos	SCIN	Arenaviridae	T3
PLD11	1.17744	0.198616	3.06e-09	9.13e-07	0	4	0.355815	0.949211	61.4579	2.41e-10	1.13e-08	3.24661	0.917942	1	pos	PLD1	Arenaviridae	T3
ATP2C11	1.34396	0.227234	3.33e-09	9.78e-07	0	4	2.68324	0.443084	51.3324	2.26e-08	5.07e-07	0.926942	0.998669	1	pos	ATP2C1	Arenaviridae	T3
RASSF31	-2.32046	0.394843	4.18e-09	1.21e-06	0	2	0.844449	0.358127	0.00624894	0.999995	1	38.6466	8.24e-08	1.43e-06	neg	RASSF3	Arenaviridae	T3
EID1	-1.83199	0.31185	4.24e-09	1.21e-06	0	2	0.013876	0.906229	0.131208	0.99794	1	33.5596	9.17e-07	1.08e-05	neg	EID1	Arenaviridae	T3
RIN2	2.35127	0.400535	4.35e-09	1.22e-06	0.173669	4	4.09325	0.251569	78.0394	1.21e-13	1.74e-11	0.0956147	1	1	pos	RIN2	Arenaviridae	T3
FTH1	1.32999	0.227169	4.78e-09	1.32e-06	0	2	0.840014	0.359393	23.4978	0.00010069	0.00061264	0.510964	0.972425	1	pos	FTH1	Arenaviridae	T3
DPH5	1.4373	0.245666	4.9e-09	1.32e-06	0	4	1.43581	0.697162	58.1743	1.06e-09	3.93e-08	3.91883	0.864371	1	pos	DPH5	Arenaviridae	T3
RPS7	-2.19306	0.374849	4.9e-09	1.32e-06	0.120104	3	2.70253	0.258913	0.0227947	1	1	49.4193	6.15e-09	1.65e-07	neg	RPS7	Arenaviridae	T3
RNF5	1.80114	0.308097	5.04e-09	1.33e-06	0.0507649	4	3.33579	0.342693	49.3974	5.33e-08	1.05e-06	0.266558	0.999988	1	pos	RNF5	Arenaviridae	T3
CXXC51	-1.6138	0.276095	5.06e-09	1.33e-06	0	4	0.168549	0.982499	0.307684	0.999979	1	58.4884	9.22e-10	3.55e-08	neg	CXXC5	Arenaviridae	T3
UBTD2	1.64158	0.282077	5.9e-09	1.53e-06	0	3	0.994925	0.608072	47.3564	1.59e-08	3.79e-07	0.213991	0.999812	1	pos	UBTD2	Arenaviridae	T3
OGT	-1.64754	0.283603	6.27e-09	1.61e-06	0.020464	3	2.14387	0.342346	6.72668	0.346865	0.47657	52.1398	1.75e-09	5.89e-08	neg	OGT	Arenaviridae	T3
TCF7L2	1.47245	0.253612	6.4e-09	1.62e-06	0.0215273	2	1.16237	0.280975	34.5011	5.88e-07	7.95e-06	0.466169	0.97671	1	pos	TCF7L2	Arenaviridae	T3
PKIB	2.54343	0.438401	6.57e-09	1.64e-06	0	3	0.79544	0.67185	48.1379	1.11e-08	2.78e-07	0.0583351	0.999996	1	pos	PKIB	Arenaviridae	T3
TSPAN4	1.92609	0.332513	6.93e-09	1.71e-06	0	3	1.35517	0.507843	39.4472	5.85e-07	7.92e-06	0.217291	0.999803	1	pos	TSPAN4	Arenaviridae	T3
HLA-E	1.42919	0.247073	7.27e-09	1.77e-06	0	3	1.42919	0.489391	40.2016	4.16e-07	5.9e-06	0.45186	0.998376	1	pos	HLA-E	Arenaviridae	T3
SNX10	1.9579	0.339546	8.11e-09	1.95e-06	0	4	2.44661	0.485018	45.3451	3.17e-07	4.68e-06	0.0942006	1	1	pos	SNX10	Arenaviridae	T3
PXK	-1.64376	0.285257	8.29e-09	1.95e-06	0	3	1.76765	0.4132	1.17448	0.978126	1	44.3745	6.23e-08	1.14e-06	neg	PXK	Arenaviridae	T3
GALNT3	2.74017	0.475547	8.3e-09	1.95e-06	0	3	0.303095	0.859377	61.0768	2.72e-11	1.75e-09	0.0126096	1	1	pos	GALNT3	Arenaviridae	T3
CDKN1A	0.866942	0.150575	8.54e-09	1.98e-06	0	4	0.8999	0.825452	27.0659	0.0006887	0.0028544	0.853714	0.999014	1	pos	CDKN1A	Arenaviridae	T3
PTPRC	-0.80204	0.139736	9.49e-09	2.15e-06	0	4	1.25244	0.740456	8.87478	0.35297	0.483759	37.6325	8.8e-06	7.47e-05	neg	PTPRC	Arenaviridae	T3
ARSB	1.75605	0.305953	9.49e-09	2.15e-06	0	3	0.401513	0.818111	35.8061	3.01e-06	3.22e-05	0.0607519	0.999995	1	pos	ARSB	Arenaviridae	T3
ALMS1	-1.8159	0.317611	1.08e-08	2.42e-06	0	2	0.1425	0.705809	0.165224	0.99677	1	39.4641	5.59e-08	1.05e-06	neg	ALMS1	Arenaviridae	T3
MTHFR	1.04403	0.182642	1.09e-08	2.42e-06	0.02232	3	2.36958	0.30581	43.4582	9.47e-08	1.7e-06	16.6152	0.0108064	0.0340612	pos	MTHFR	Arenaviridae	T3
COTL11	1.30026	0.227954	1.17e-08	2.57e-06	0	3	0.597689	0.741675	46.7598	2.09e-08	4.75e-07	0.962457	0.986996	1	pos	COTL1	Arenaviridae	T3
CHSY11	3.633	0.638609	1.28e-08	2.78e-06	0	3	1.65458	0.437233	62.7108	1.26e-11	9.32e-10	0.0226467	1	1	pos	CHSY1	Arenaviridae	T3
VAV3	-1.66088	0.292604	1.38e-08	2.91e-06	0	3	1.41326	0.493304	0.27315	0.999617	1	38.0422	1.1e-06	1.26e-05	neg	VAV3	Arenaviridae	T3
GEMIN22	-2.21997	0.391186	1.39e-08	2.91e-06	0	2	0.905493	0.341313	0.124638	0.998137	1	32.6784	1.39e-06	1.52e-05	neg	GEMIN2	Arenaviridae	T3
PI4K2B1	3.56494	0.628359	1.4e-08	2.91e-06	0	3	0.74296	0.689713	62.1652	1.63e-11	1.16e-09	0.00158292	1	1	pos	PI4K2B	Arenaviridae	T3
SAT1	1.55994	0.275989	1.58e-08	3.26e-06	0	3	0.684773	0.710074	39.7334	5.14e-07	7.09e-06	0.515313	0.997647	1	pos	SAT1	Arenaviridae	T3
BPTF1	-1.28058	0.226864	1.65e-08	3.37e-06	0	3	0.947849	0.622554	3.49441	0.744713	0.878316	41.9563	1.88e-07	2.83e-06	neg	BPTF	Arenaviridae	T3
IFI6	3.65841	0.649364	1.76e-08	3.56e-06	0	3	1.20729	0.546814	65.2873	3.77e-12	3.34e-10	0.00065019	1	1	pos	IFI6	Arenaviridae	T3
TLE5	-1.87369	0.332701	1.78e-08	3.56e-06	0	2	0.292209	0.588809	0.0300287	0.999888	1	38.11	1.06e-07	1.76e-06	neg	TLE5	Arenaviridae	T3
ARHGEF11	1.75879	0.312634	1.85e-08	3.62e-06	0	3	1.80159	0.406247	51.7733	2.07e-09	6.87e-08	1.17652	0.978028	1	pos	ARHGEF11	Arenaviridae	T3
FRRS11	3.45895	0.615539	1.92e-08	3.72e-06	0	3	0.232638	0.890191	59.3809	6.01e-11	3.34e-09	0.00540472	1	1	pos	FRRS1	Arenaviridae	T3
NR2C11	-1.90075	0.338751	2.01e-08	3.86e-06	0.0492395	3	2.30785	0.315396	1.85319	0.932693	1	49.0146	7.41e-09	1.92e-07	neg	NR2C1	Arenaviridae	T3
NEPRO	-1.87072	0.333682	2.07e-08	3.93e-06	0	3	1.77824	0.411018	0.163021	0.999915	1	43.4116	9.67e-08	1.62e-06	neg	NEPRO	Arenaviridae	T3
MBTPS1	-1.48709	0.265917	2.24e-08	4.18e-06	0	4	2.30875	0.510848	0.263973	0.999989	1	64.6519	5.65e-11	3.51e-09	neg	MBTPS1	Arenaviridae	T3
ISY1	-1.6357	0.29299	2.37e-08	4.38e-06	0	2	0.0665675	0.796402	0.202053	0.995228	1	60.0629	2.81e-12	3.12e-10	neg	ISY1	Arenaviridae	T3
TLR71	2.53807	0.455232	2.47e-08	4.53e-06	0.115846	3	2.38739	0.303099	64.8636	4.6e-12	3.94e-10	0.00282123	1	1	pos	TLR7	Arenaviridae	T3
TYMP1	4.03271	0.725743	2.75e-08	4.95e-06	0.619219	3	3.19146	0.20276	81.5669	1.7e-15	5.07e-13	0.0165896	1	1	pos	TYMP	Arenaviridae	T3
ZNF26	-1.81244	0.32618	2.75e-08	4.95e-06	0	3	0.971969	0.615091	0.272474	0.999619	1	40.7728	3.21e-07	4.47e-06	neg	ZNF26	Arenaviridae	T3
TLR31	1.87023	0.33725	2.93e-08	5.23e-06	0.0288518	4	3.15886	0.367774	57.4123	1.5e-09	5.24e-08	0.126424	0.999999	1	pos	TLR3	Arenaviridae	T3
DDX211	-2.57127	0.464417	3.08e-08	5.45e-06	0	2	0.258185	0.61137	0.00489143	0.999997	1	40.8473	2.89e-08	6.05e-07	neg	DDX21	Arenaviridae	T3
TRAFD1	1.83209	0.331366	3.22e-08	5.6e-06	0.0483168	4	3.28392	0.349888	62.5141	1.49e-10	7.5e-09	0.703486	0.999518	1	pos	TRAFD1	Arenaviridae	T3
HNRNPA31	-0.951422	0.172306	3.36e-08	5.78e-06	0	3	0.0648387	0.968101	5.89573	0.434971	0.573256	62.5128	1.39e-11	1.1e-09	neg	HNRNPA3	Arenaviridae	T3
TREML21	1.89446	0.343413	3.46e-08	5.9e-06	0	3	1.03106	0.597185	43.3407	9.99e-08	1.77e-06	0.0277356	1	1	pos	TREML2	Arenaviridae	T3
PDZD81	-1.74367	0.316188	3.49e-08	5.92e-06	0	2	0.00168956	0.967213	0.0454461	0.999746	1	29.3959	6.5e-06	5.78e-05	neg	PDZD8	Arenaviridae	T3
NCOA71	2.03365	0.37089	4.18e-08	7.01e-06	0.197259	4	4.71951	0.193527	63.2916	1.05e-10	5.52e-09	0.763619	0.999346	1	pos	NCOA7	Arenaviridae	T3
LAMP1	1.35497	0.248617	5.04e-08	8.33e-06	0	4	2.63703	0.451034	61.6302	2.23e-10	1.06e-08	0.879399	0.998902	1	pos	LAMP1	Arenaviridae	T3
HOMEZ	2.43173	0.446218	5.05e-08	8.33e-06	0.0509857	3	2.16597	0.338583	52.8886	1.24e-09	4.46e-08	0.0635718	0.999995	1	pos	HOMEZ	Arenaviridae	T3
PGM2L1	-1.6725	0.306991	5.09e-08	8.34e-06	0.0415228	3	2.29292	0.31776	0.154241	0.999928	1	89.155	4.54e-17	6.97e-14	neg	PGM2L1	Arenaviridae	T3
ITFG2	-1.78621	0.328102	5.21e-08	8.46e-06	0	4	2.37858	0.497635	0.0714166	1	1	51.155	2.45e-08	5.27e-07	neg	ITFG2	Arenaviridae	T3
CNDP2	1.77098	0.32547	5.29e-08	8.52e-06	0.0221373	3	2.12983	0.344758	43.3355	1e-07	1.77e-06	1.37249	0.967511	1	pos	CNDP2	Arenaviridae	T3
FBXO61	3.6755	0.677704	5.85e-08	9.27e-06	0.533449	4	4.22003	0.238664	88.0581	1.15e-15	3.97e-13	0.00650918	1	1	pos	FBXO6	Arenaviridae	T3
PLAGL21	1.92336	0.355374	6.22e-08	9.73e-06	0	4	2.38767	0.495934	55.1843	4.07e-09	1.22e-07	0.201373	0.999996	1	pos	PLAGL2	Arenaviridae	T3
HK2	1.80292	0.333141	6.24e-08	9.73e-06	0	4	2.06328	0.559378	48.1363	9.3e-08	1.67e-06	0.158389	0.999998	1	pos	HK2	Arenaviridae	T3
C1QC	2.29613	0.425146	6.63e-08	1.03e-05	0	4	1.34291	0.718969	55.9057	2.94e-09	9.26e-08	0.0356691	1	1	pos	C1QC	Arenaviridae	T3
COQ2	1.92737	0.35765	7.09e-08	1.09e-05	0	4	1.41505	0.702011	55.3953	3.7e-09	1.13e-07	0.0400496	1	1	pos	COQ2	Arenaviridae	T3
GM2A1	1.08757	0.201978	7.26e-08	1.11e-05	0	3	0.168324	0.919282	53.8144	8.04e-10	3.1e-08	19.6616	0.00318067	0.0119392	pos	GM2A	Arenaviridae	T3
CTSA	1.79305	0.333087	7.32e-08	1.11e-05	0	4	2.39228	0.495072	54.6617	5.14e-09	1.49e-07	0.303029	0.999981	1	pos	CTSA	Arenaviridae	T3
HFE	0.801272	0.1489	7.4e-08	1.11e-05	0	4	0.809861	0.847107	83.6503	8.98e-15	1.93e-12	66.4268	2.52e-11	1.79e-09	pos	HFE	Arenaviridae	T3
AP3D1	1.52902	0.28427	7.5e-08	1.12e-05	0	3	1.18785	0.552155	37.0994	1.68e-06	1.97e-05	0.492009	0.997934	1	pos	AP3D1	Arenaviridae	T3
BLK1	-2.30285	0.428354	7.61e-08	1.13e-05	0	3	1.87476	0.391653	0.0180204	1	1	49.9082	4.9e-09	1.37e-07	neg	BLK	Arenaviridae	T3
SLC24A3	1.71765	0.31981	7.84e-08	1.15e-05	0	3	0.748335	0.687862	36.9899	1.77e-06	2.04e-05	0.247043	0.999714	1	pos	SLC24A3	Arenaviridae	T3
CYB5A	-1.6685	0.311981	8.89e-08	1.3e-05	0.0488002	4	3.39281	0.334932	0.253109	0.99999	1	40.2865	2.83e-06	2.82e-05	neg	CYB5A	Arenaviridae	T3
LILRA2	1.82031	0.340855	9.27e-08	1.34e-05	0	2	0.764502	0.381923	39.1955	6.35e-08	1.23e-06	0.0913951	0.998987	1	pos	LILRA2	Arenaviridae	T3
USP71	-1.50636	0.282494	9.69e-08	1.39e-05	0.0409786	4	3.402	0.333697	1.00391	0.998224	1	53.8222	7.47e-09	1.93e-07	neg	USP7	Arenaviridae	T3
NADK1	1.43484	0.269832	1.05e-07	1.5e-05	0.0258899	3	2.21602	0.330215	43.2742	1.03e-07	1.81e-06	10.7332	0.0969803	0.21443	pos	NADK	Arenaviridae	T3
ZBTB201	-1.91577	0.36064	1.08e-07	1.53e-05	0.17407	3	3.5065	0.17321	13.3015	0.0384897	0.0752496	57.9587	1.17e-10	6.48e-09	neg	ZBTB20	Arenaviridae	T3
USP341	-1.22809	0.231437	1.12e-07	1.57e-05	0.0321042	4	3.47097	0.324547	15.4006	0.0518091	0.0962513	44.8032	4.01e-07	5.37e-06	neg	USP34	Arenaviridae	T3
CTSB1	1.21159	0.229403	1.28e-07	1.79e-05	0	3	0.418392	0.811236	41.1249	2.74e-07	4.11e-06	6.27255	0.393362	0.638162	pos	CTSB	Arenaviridae	T3
FPR31	2.12278	0.402717	1.36e-07	1.87e-05	0	3	1.45986	0.481944	39.5288	5.64e-07	7.67e-06	0.179569	0.999887	1	pos	FPR3	Arenaviridae	T3
SEC14L1	1.25756	0.23872	1.38e-07	1.89e-05	0	4	1.1064	0.77553	44.7646	4.08e-07	5.82e-06	0.594217	0.999744	1	pos	SEC14L1	Arenaviridae	T3
TMED1	2.72984	0.519493	1.48e-07	2e-05	0.219591	4	3.74015	0.290924	68.1693	1.14e-11	8.6e-10	0.087206	1	1	pos	TMED1	Arenaviridae	T3
ATP1B1	1.47574	0.281373	1.56e-07	2.1e-05	0	4	0.444927	0.930813	40.1411	3.02e-06	3.23e-05	0.15115	0.999999	1	pos	ATP1B1	Arenaviridae	T3
ACP2	1.6982	0.323934	1.58e-07	2.11e-05	0	4	0.811101	0.84681	48.7519	7.09e-08	1.34e-06	0.150692	0.999999	1	pos	ACP2	Arenaviridae	T3
KMT2D1	-1.6402	0.314192	1.79e-07	2.36e-05	0	2	0.0224837	0.880807	1.59023	0.810546	0.933434	31.4302	2.5e-06	2.53e-05	neg	KMT2D	Arenaviridae	T3
RPL10L	-2.29047	0.439395	1.86e-07	2.44e-05	0	3	0.927412	0.628948	0.0108023	1	1	46.4679	2.39e-08	5.16e-07	neg	RPL10L	Arenaviridae	T3
CHMP1B1	-2.28909	0.43969	1.93e-07	2.52e-05	0	2	0.767988	0.38084	0.0024741	0.999999	1	32.532	1.49e-06	1.62e-05	neg	CHMP1B	Arenaviridae	T3
ZNF256	-2.88593	0.554727	1.97e-07	2.54e-05	0	3	1.60829	0.44747	0.0222515	1	1	52.129	1.76e-09	5.89e-08	neg	ZNF256	Arenaviridae	T3
IRF71	4.90965	0.94437	2.01e-07	2.57e-05	1.77897	4	6.461	0.0912132	115.776	2.47e-21	5.47e-18	0.00136127	1	1	pos	IRF7	Arenaviridae	T3
UBE2D2	-1.37436	0.264412	2.02e-07	2.57e-05	0	4	1.44072	0.696019	0.434924	0.999922	1	49.104	6.07e-08	1.12e-06	neg	UBE2D2	Arenaviridae	T3
TSPAN5	-1.38173	0.266346	2.13e-07	2.69e-05	0	4	1.96621	0.57945	0.693834	0.999542	1	49.0541	6.21e-08	1.14e-06	neg	TSPAN5	Arenaviridae	T3
TIFA	1.49969	0.289207	2.15e-07	2.71e-05	0	3	1.15642	0.560901	43.3227	1.01e-07	1.78e-06	0.18838	0.99987	1	pos	TIFA	Arenaviridae	T3
SRR	1.59424	0.307544	2.17e-07	2.71e-05	0	3	1.99907	0.368051	43.132	1.1e-07	1.91e-06	0.679679	0.994919	1	pos	SRR	Arenaviridae	T3
DAZAP12	-1.80421	0.348346	2.23e-07	2.76e-05	0	3	1.27267	0.529228	0.101825	0.999979	1	43.435	9.57e-08	1.61e-06	neg	DAZAP1	Arenaviridae	T3
NLRC41	1.75843	0.33993	2.3e-07	2.84e-05	0	4	1.55703	0.669173	42.7135	9.95e-07	1.25e-05	0.182981	0.999997	1	pos	NLRC4	Arenaviridae	T3
BCLAF11	-1.25305	0.243908	2.79e-07	3.39e-05	0	3	0.773058	0.679411	23.1306	0.00075391	0.00307554	47.1777	1.72e-08	3.96e-07	neg	BCLAF1	Arenaviridae	T3
SNAI31	3.13498	0.61055	2.83e-07	3.42e-05	0	2	0.0425179	0.836636	43.3389	8.8e-09	2.3e-07	0.00023977	1	1	pos	SNAI3	Arenaviridae	T3
TMEM199	1.90366	0.371151	2.91e-07	3.5e-05	0	3	1.26209	0.532034	33.4283	8.67e-06	7.94e-05	0.128028	0.999958	1	pos	TMEM199	Arenaviridae	T3
SLC43A3	1.90838	0.373039	3.12e-07	3.74e-05	0.0465364	3	2.23043	0.327845	56.3081	2.52e-10	1.17e-08	0.29101	0.999539	1	pos	SLC43A3	Arenaviridae	T3
CCR2	1.35651	0.265794	3.33e-07	3.96e-05	0	3	0.365494	0.832979	30.7982	2.77e-05	0.00021137	0.322624	0.99938	1	pos	CCR2	Arenaviridae	T3
TNFSF13B1	2.03475	0.398965	3.4e-07	4.01e-05	0	3	0.213264	0.898856	39.1382	6.72e-07	8.97e-06	0.0315172	0.999999	1	pos	TNFSF13B	Arenaviridae	T3
TMEM184B	3.7385	0.735711	3.75e-07	4.4e-05	0.128351	2	1.13361	0.287006	51.8934	1.45e-10	7.33e-09	0.0001952	1	1	pos	TMEM184B	Arenaviridae	T3
RALGDS	-1.63144	0.321115	3.76e-07	4.4e-05	0	3	0.328703	0.848444	0.0975909	0.999981	1	40.9158	3.01e-07	4.23e-06	neg	RALGDS	Arenaviridae	T3
IVNS1ABP1	-1.58102	0.311323	3.81e-07	4.42e-05	0.0741694	4	3.64821	0.302043	4.66627	0.792577	0.91921	58.2576	1.02e-09	3.85e-08	neg	IVNS1ABP	Arenaviridae	T3
RPS3	-2.02212	0.398667	3.93e-07	4.54e-05	0	2	0.89167	0.345025	0.012801	0.99998	1	36.8196	1.96e-07	2.94e-06	neg	RPS3	Arenaviridae	T3
ATP6V1A	1.47736	0.291396	3.98e-07	4.57e-05	0	3	0.708691	0.701633	36.376	2.33e-06	2.58e-05	0.225908	0.999779	1	pos	ATP6V1A	Arenaviridae	T3
ADAM281	1.27948	0.252676	4.11e-07	4.69e-05	0	3	1.17626	0.555365	27.0921	0.00013916	0.00079635	0.250623	0.999701	1	pos	ADAM28	Arenaviridae	T3
FOXP11	-2.0878	0.412741	4.23e-07	4.77e-05	0.218854	3	3.44081	0.178994	15.4183	0.017241	0.038608	65.9413	2.77e-12	3.09e-10	neg	FOXP1	Arenaviridae	T3
CABP51	3.01881	0.598307	4.52e-07	5.07e-05	0	2	0.228142	0.632905	42.0665	1.62e-08	3.84e-07	0.00051363	1	1	pos	CABP5	Arenaviridae	T3
WARS1	2.56742	0.509999	4.8e-07	5.35e-05	0.33539	4	4.392	0.222128	67.619	1.46e-11	1.05e-09	0.0436843	1	1	pos	WARS1	Arenaviridae	T3
TTC7B	1.87583	0.372678	4.82e-07	5.35e-05	0	3	0.0939842	0.954095	43.2496	1.04e-07	1.83e-06	0.0585911	0.999996	1	pos	TTC7B	Arenaviridae	T3
BAIAP2	1.23195	0.244896	4.89e-07	5.4e-05	0	3	0.317382	0.85326	55.2657	4.1e-10	1.75e-08	2.63619	0.852925	1	pos	BAIAP2	Arenaviridae	T3
CTSK	-3.12814	0.62212	4.95e-07	5.43e-05	0.0751747	3	2.1121	0.347827	0.0013059	1	1	59.8894	4.74e-11	3.03e-09	neg	CTSK	Arenaviridae	T3
EPHB21	1.51769	0.302068	5.05e-07	5.51e-05	0	3	0.458882	0.794978	38.0215	1.11e-06	1.38e-05	0.790643	0.992322	1	pos	EPHB2	Arenaviridae	T3
C1QA	2.62345	0.523666	5.45e-07	5.92e-05	0.232091	4	3.78836	0.285243	65.9069	3.19e-11	1.99e-09	0.0230864	1	1	pos	C1QA	Arenaviridae	T3
PCYT2	-1.67189	0.334603	5.83e-07	6.3e-05	0	4	1.40744	0.703792	0.0643827	1	1	44.8843	3.87e-07	5.22e-06	neg	PCYT2	Arenaviridae	T3
MYD88	1.55516	0.311647	6.03e-07	6.48e-05	0	4	1.93376	0.586268	43.3345	7.6e-07	9.92e-06	0.106418	1	1	pos	MYD88	Arenaviridae	T3
FRG11	-2.25318	0.451908	6.17e-07	6.59e-05	0	2	0.281402	0.595784	0.0636157	0.999505	1	30.5696	3.75e-06	3.61e-05	neg	FRG1	Arenaviridae	T3
OASL	3.71898	0.746244	6.24e-07	6.63e-05	0.908428	4	5.38124	0.145917	93.6672	8.36e-17	4.28e-14	0.00067975	1	1	pos	OASL	Arenaviridae	T3
RPL23A	-1.32813	0.266615	6.31e-07	6.67e-05	0	2	0.598367	0.439202	0.177429	0.99629	1	27.2787	1.75e-05	0.00013206	neg	RPL23A	Arenaviridae	T3
BTBD10	1.95762	0.393518	6.54e-07	6.87e-05	0	4	0.763706	0.858127	46.9925	1.54e-07	2.54e-06	0.0863667	1	1	pos	BTBD10	Arenaviridae	T3
TMEM255A	3.21015	0.645448	6.58e-07	6.88e-05	0	3	1.62239	0.444326	54.1798	6.79e-10	2.7e-08	0.00115721	1	1	pos	TMEM255A	Arenaviridae	T3
GATAD2A1	1.19091	0.239581	6.67e-07	6.94e-05	0	2	0.144675	0.703677	47.2606	1.35e-09	4.77e-08	1.31347	0.859085	1	pos	GATAD2A	Arenaviridae	T3
ARMCX11	1.9461	0.391962	6.87e-07	7.07e-05	0	4	0.347501	0.950861	47.0758	1.48e-07	2.47e-06	0.0344097	1	1	pos	ARMCX1	Arenaviridae	T3
ZNF473	1.65645	0.333829	6.98e-07	7.11e-05	0	3	0.785712	0.675126	53.6756	8.58e-10	3.28e-08	0.524924	0.997522	1	pos	ZNF473	Arenaviridae	T3
CD274	2.23575	0.451273	7.26e-07	7.36e-05	0.0496069	3	2.13265	0.344271	49.0849	7.17e-09	1.95e-07	0.0196824	1	1	pos	CD274	Arenaviridae	T3
VAMP1	-1.57281	0.317954	7.55e-07	7.62e-05	0	4	2.02643	0.566939	0.407139	0.999939	1	59.8543	4.98e-10	2.14e-08	neg	VAMP1	Arenaviridae	T3
FAM161B1	1.91398	0.387046	7.61e-07	7.64e-05	0	3	1.89469	0.387768	36.4428	2.26e-06	2.53e-05	0.305369	0.999471	1	pos	FAM161B	Arenaviridae	T3
FBXO34	-1.56102	0.316958	8.44e-07	8.43e-05	0	4	0.156121	0.984341	0.225358	0.999994	1	47.9339	1.02e-07	1.69e-06	neg	FBXO34	Arenaviridae	T3
FDX2	1.76573	0.358712	8.55e-07	8.5e-05	0	3	1.51218	0.469498	36.8845	1.85e-06	2.13e-05	0.125625	0.999961	1	pos	FDX2	Arenaviridae	T3
RPS6	-1.57797	0.320996	8.84e-07	8.74e-05	0	4	2.50535	0.474324	17.9755	0.0214108	0.0463556	61.7488	2.11e-10	1.07e-08	neg	RPS6	Arenaviridae	T3
PBXIP1	-1.50906	0.307058	8.9e-07	8.74e-05	0	3	1.55762	0.458951	0.238999	0.99974	1	34.7213	4.88e-06	4.52e-05	neg	PBXIP1	Arenaviridae	T3
PDE1B1	2.51864	0.512597	8.95e-07	8.74e-05	0	3	1.96405	0.374551	46.8538	2e-08	4.59e-07	0.0781742	0.99999	1	pos	PDE1B	Arenaviridae	T3
NOD2	2.14964	0.437539	8.97e-07	8.74e-05	0.0904406	4	3.39245	0.334981	54.3532	5.9e-09	1.66e-07	0.129818	0.999999	1	pos	NOD2	Arenaviridae	T3
TOR1A	1.67933	0.341953	9.06e-07	8.79e-05	0	3	0.301563	0.860036	41.0604	2.82e-07	4.22e-06	0.510311	0.997711	1	pos	TOR1A	Arenaviridae	T3
PSME2	4.97558	1.01386	9.22e-07	8.9e-05	0	2	0.642107	0.422949	50.3035	3.12e-10	1.38e-08	0.00515389	0.999997	1	pos	PSME2	Arenaviridae	T3
CTNND1	1.25574	0.256286	9.6e-07	9.22e-05	0	3	1.67321	0.433178	29.3936	5.12e-05	0.00035176	0.811596	0.991759	1	pos	CTNND1	Arenaviridae	T3
HNRNPA01	-2.12885	0.434885	9.82e-07	9.39e-05	0.174525	2	1.84723	0.174105	0.16027	0.996956	1	75.592	1.49e-15	9.94e-13	neg	HNRNPA0	Arenaviridae	T3
PHLDA3	2.80205	0.57291	1e-06	9.55e-05	0	2	0.0408876	0.839755	39.1252	6.56e-08	1.26e-06	0.00031216	1	1	pos	PHLDA3	Arenaviridae	T3
NAGPA	1.55468	0.318139	1.02e-06	9.67e-05	0	4	1.65525	0.646928	49.9312	4.21e-08	8.61e-07	0.545313	0.999815	1	pos	NAGPA	Arenaviridae	T3
SPINT2	-1.98718	0.406669	1.03e-06	9.67e-05	0	4	2.42578	0.488854	0.0113096	1	1	55.1226	4.18e-09	1.21e-07	neg	SPINT2	Arenaviridae	T3
GBP5	2.47035	0.505777	1.04e-06	9.74e-05	0	2	0.911442	0.339732	65.9137	1.65e-13	2.28e-11	0.0268304	0.999911	1	pos	GBP5	Arenaviridae	T3
FOXN31	-1.14824	0.235203	1.05e-06	9.81e-05	0	2	0.939756	0.332341	7.8579	0.0969242	0.162793	38.1498	1.04e-07	1.73e-06	neg	FOXN3	Arenaviridae	T3
APOBEC3B1	2.97915	0.611292	1.1e-06	0.00010139	0.0297646	2	1.04135	0.307508	42.5489	1.28e-08	3.13e-07	0.00127129	1	1	pos	APOBEC3B	Arenaviridae	T3
PEA15	-1.49809	0.307542	1.11e-06	0.00010213	0	3	1.1655	0.558361	0.220992	0.999793	1	32.583	1.26e-05	0.00010102	neg	PEA15	Arenaviridae	T3
UBE2L6	3.18013	0.653731	1.15e-06	0.00010463	0.551727	4	4.47162	0.214836	78.8855	8.19e-14	1.24e-11	0.00555431	1	1	pos	UBE2L6	Arenaviridae	T3
ANKH	-1.15638	0.237988	1.18e-06	0.00010619	0.0206004	4	3.26381	0.352711	15.3064	0.0534549	0.0987671	74.7888	5.44e-13	8.49e-11	neg	ANKH	Arenaviridae	T3
MT1E	1.4767	0.30392	1.18e-06	0.00010619	0	3	0.041118	0.979651	29.8442	4.21e-05	0.00029959	0.192063	0.999863	1	pos	MT1E	Arenaviridae	T3
BATF	2.60924	0.537031	1.18e-06	0.00010619	0.00997338	3	2.01956	0.3643	49.3817	6.25e-09	1.74e-07	0.01074	1	1	pos	BATF	Arenaviridae	T3
LARP4	1.06965	0.220181	1.19e-06	0.00010619	0	3	0.871002	0.64694	47.7226	1.34e-08	3.24e-07	19.4569	0.00345766	0.0128199	pos	LARP4	Arenaviridae	T3
SEC24D	1.81075	0.373679	1.26e-06	0.000112	0.138419	4	3.93849	0.268183	87.902	1.24e-15	4.12e-13	0.240518	0.999992	1	pos	SEC24D	Arenaviridae	T3
CFL2	-2.38753	0.493212	1.29e-06	0.00011432	0.479588	4	6.08486	0.107554	0.141977	0.999999	1	74.8247	5.35e-13	8.41e-11	neg	CFL2	Arenaviridae	T3
DOLK1	2.02467	0.418556	1.32e-06	0.00011585	0	3	0.432293	0.805617	40.2795	4.01e-07	5.75e-06	0.0190381	1	1	pos	DOLK	Arenaviridae	T3
ICA11	1.11333	0.230772	1.4e-06	0.00012279	0	4	0.591527	0.898369	40.2638	2.86e-06	3.09e-05	34.8986	2.79e-05	0.00019998	pos	ICA1	Arenaviridae	T3
CLMN1	2.18559	0.453073	1.41e-06	0.00012279	0.23379	3	3.28439	0.193555	55.23	4.17e-10	1.77e-08	0.0528397	0.999997	1	pos	CLMN	Arenaviridae	T3
FAM50B1	2.72691	0.56564	1.43e-06	0.00012411	0	2	0.239121	0.624842	38.2466	9.97e-08	1.77e-06	0.00117646	1	1	pos	FAM50B	Arenaviridae	T3
LSM2	1.84474	0.382937	1.45e-06	0.00012581	0	4	1.72673	0.631007	45.1598	3.43e-07	5.01e-06	0.166169	0.999998	1	pos	LSM2	Arenaviridae	T3
KLHL36	-1.33379	0.277189	1.5e-06	0.00012851	0	3	1.63262	0.44206	0.12345	0.999963	1	32.0543	1.59e-05	0.00012255	neg	KLHL36	Arenaviridae	T3
PTPN1	1.35056	0.280702	1.5e-06	0.00012851	0	4	1.23716	0.744105	52.7093	1.23e-08	3.03e-07	1.56951	0.991492	1	pos	PTPN1	Arenaviridae	T3
H2BC9	2.01232	0.418911	1.56e-06	0.00013253	0	3	0.707035	0.702214	40.6348	3.42e-07	4.99e-06	0.0151195	1	1	pos	H2BC9	Arenaviridae	T3
EHD42	2.81178	0.585358	1.56e-06	0.00013253	0.561336	3	4.24128	0.119955	81.2384	1.98e-15	5.66e-13	0.0499807	0.999997	1	pos	EHD4	Arenaviridae	T3
CADM4	1.26911	0.264385	1.58e-06	0.00013415	0	3	1.85231	0.396074	35.2325	3.88e-06	4.03e-05	0.229094	0.99977	1	pos	CADM4	Arenaviridae	T3
CCDC51	2.37115	0.494677	1.64e-06	0.00013827	0	3	0.0998278	0.951311	42.335	1.58e-07	2.59e-06	0.0232446	1	1	pos	CCDC51	Arenaviridae	T3
SDHD1	1.13295	0.236604	1.68e-06	0.00014112	0	3	0.0741835	0.963588	33.7347	7.57e-06	7.08e-05	0.796038	0.992179	1	pos	SDHD	Arenaviridae	T3
CLPB1	1.5566	0.325717	1.76e-06	0.00014665	0	4	1.14138	0.767095	37.6072	8.9e-06	8.11e-05	0.185038	0.999997	1	pos	CLPB	Arenaviridae	T3
N4BP2	-1.44718	0.303015	1.79e-06	0.00014788	0	3	1.53269	0.464709	0.420766	0.998673	1	45.9127	3.08e-08	6.39e-07	neg	N4BP2	Arenaviridae	T3
IFIT5	3.22897	0.676134	1.79e-06	0.00014788	0.521061	2	2.32157	0.127591	47.2958	1.32e-09	4.7e-08	0.00095795	1	1	pos	IFIT5	Arenaviridae	T3
REL	-1.35594	0.284119	1.82e-06	0.00014962	0	4	0.463206	0.926897	11.6223	0.16887	0.260704	51.1773	2.43e-08	5.23e-07	neg	REL	Arenaviridae	T3
FAU	-1.44069	0.301967	1.83e-06	0.00015008	0	2	0.130893	0.717508	0.031595	0.999877	1	22.1768	0.00018481	0.00101877	neg	FAU	Arenaviridae	T3
HSBP1	1.30269	0.273543	1.91e-06	0.00015545	0	4	0.647229	0.88554	37.1304	1.09e-05	9.6e-05	0.390716	0.999948	1	pos	HSBP1	Arenaviridae	T3
SKI1	-1.31806	0.276863	1.93e-06	0.00015584	0	3	1.3609	0.506389	0.430891	0.998581	1	52.2532	1.66e-09	5.7e-08	neg	SKI	Arenaviridae	T3
TTYH3	1.95501	0.410704	1.93e-06	0.00015584	0	3	0.0864005	0.95772	38.618	8.5e-07	1.1e-05	0.014133	1	1	pos	TTYH3	Arenaviridae	T3
OSBPL81	-1.1222	0.23581	1.95e-06	0.00015613	0	4	0.941315	0.815448	1.71341	0.988573	1	42.526	1.08e-06	1.24e-05	neg	OSBPL8	Arenaviridae	T3
SMC51	-1.25061	0.262917	1.97e-06	0.00015727	0	2	0.178641	0.672543	1.93802	0.747157	0.880275	33.118	1.13e-06	1.28e-05	neg	SMC5	Arenaviridae	T3
SNX251	-1.15762	0.244349	2.16e-06	0.00017147	0	3	0.782657	0.676158	1.57874	0.954094	1	43.0684	1.13e-07	1.84e-06	neg	SNX25	Arenaviridae	T3
CLEC16A1	1.81379	0.383059	2.19e-06	0.00017295	0	3	0.179433	0.91419	36.6224	2.09e-06	2.36e-05	0.0743626	0.999992	1	pos	CLEC16A	Arenaviridae	T3
INTS14	2.3906	0.505754	2.28e-06	0.00017939	0.0741735	3	2.14685	0.341835	49.7226	5.34e-09	1.54e-07	0.024222	1	1	pos	INTS14	Arenaviridae	T3
FUCA1	1.81107	0.383389	2.31e-06	0.00018131	0	3	1.05535	0.589976	39.5344	5.62e-07	7.66e-06	0.273356	0.999616	1	pos	FUCA1	Arenaviridae	T3
UGDH1	1.68766	0.357774	2.39e-06	0.00018668	0	3	1.50577	0.471007	35.5641	3.35e-06	3.54e-05	0.0243845	1	1	pos	UGDH	Arenaviridae	T3
PSMD71	2.15404	0.456807	2.41e-06	0.00018685	0.154454	4	3.6776	0.298448	54.7173	5.01e-09	1.45e-07	0.304473	0.99998	1	pos	PSMD7	Arenaviridae	T3
TBC1D10B	2.60473	0.552396	2.41e-06	0.00018685	0	2	0.238161	0.625537	36.5885	2.19e-07	3.39e-06	0.00166739	1	1	pos	TBC1D10B	Arenaviridae	T3
RBMX	-1.13009	0.239939	2.48e-06	0.00019115	0	2	0.0609952	0.80493	0.920085	0.921662	1	28.7167	8.92e-06	7.55e-05	neg	RBMX	Arenaviridae	T3
EIF4A1	1.18362	0.251395	2.5e-06	0.00019143	0	3	0.445963	0.80013	24.6594	0.00039475	0.0018297	0.476177	0.998116	1	pos	EIF4A1	Arenaviridae	T3
MTFR1	1.18683	0.252086	2.5e-06	0.00019143	0	4	2.4628	0.482051	35.8903	1.84e-05	0.00015026	0.844359	0.999053	1	pos	MTFR1	Arenaviridae	T3
TRAPPC5	1.77117	0.376361	2.53e-06	0.0001926	0	2	0.879878	0.348235	28.4079	1.03e-05	9.17e-05	0.00928452	0.999989	1	pos	TRAPPC5	Arenaviridae	T3
ARF3	1.12868	0.240054	2.58e-06	0.00019592	0	3	1.38407	0.500557	29.0331	6e-05	0.00040215	1.07755	0.982501	1	pos	ARF3	Arenaviridae	T3
ZNF518A1	-2.27792	0.485015	2.65e-06	0.00020018	0.238094	2	2.00765	0.156508	0.0069141	0.999994	1	37.3619	1.52e-07	2.36e-06	neg	ZNF518A	Arenaviridae	T3
SLC39A91	1.78794	0.381737	2.82e-06	0.0002124	0.163476	4	4.06344	0.254695	53.5509	8.44e-09	2.23e-07	0.340367	0.999969	1	pos	SLC39A9	Arenaviridae	T3
PARP111	2.71546	0.580373	2.89e-06	0.0002167	0.675946	4	7.60531	0.0549135	79.2013	7.08e-14	1.1e-11	0.0147117	1	1	pos	PARP11	Arenaviridae	T3
SYTL11	-1.44092	0.308309	2.96e-06	0.00022143	0	4	1.38663	0.708672	0.154616	0.999999	1	40.7571	2.31e-06	2.37e-05	neg	SYTL1	Arenaviridae	T3
SIGIRR1	-1.81179	0.387825	2.99e-06	0.00022227	0	3	1.49488	0.473578	0.0282962	1	1	38.7104	8.16e-07	9.76e-06	neg	SIGIRR	Arenaviridae	T3
ZNF77	1.34681	0.288315	2.99e-06	0.00022227	0	4	2.26533	0.519196	47.1106	1.46e-07	2.44e-06	1.50214	0.992672	1	pos	ZNF77	Arenaviridae	T3
RPL22L11	-2.25385	0.48286	3.05e-06	0.00022536	0	3	0.716209	0.699	0.054433	0.999997	1	40.8851	3.05e-07	4.28e-06	neg	RPL22L1	Arenaviridae	T3
MSH2	-0.722857	0.155045	3.13e-06	0.00022973	0	4	2.88382	0.409887	2.96485	0.936544	1	19.6153	0.0118939	0.036918	neg	MSH2	Arenaviridae	T3
KCNQ11	1.73331	0.371906	3.15e-06	0.00023069	0	3	0.352222	0.838525	32.9466	1.07e-05	9.48e-05	0.170649	0.999903	1	pos	KCNQ1	Arenaviridae	T3
LHFPL21	1.61146	0.346157	3.24e-06	0.00023503	0	3	1.79821	0.406933	27.7845	0.00010316	0.00062507	0.353321	0.999195	1	pos	LHFPL2	Arenaviridae	T3
RNF150	1.3723	0.295487	3.41e-06	0.00024623	0	3	0.852324	0.653011	32.4928	1.31e-05	0.00011258	1.46551	0.961752	1	pos	RNF150	Arenaviridae	T3
LYSMD1	1.88616	0.406339	3.45e-06	0.00024763	0	3	0.986305	0.610698	38.3987	9.39e-07	1.19e-05	0.0232277	1	1	pos	LYSMD1	Arenaviridae	T3
WTAP1	-0.94686	0.203998	3.46e-06	0.00024763	0	4	2.86273	0.413278	17.2679	0.0274372	0.0568345	44.3579	4.87e-07	6.31e-06	neg	WTAP	Arenaviridae	T3
GIMAP2	2.53952	0.547496	3.51e-06	0.00025047	0.285356	4	3.91337	0.270972	71.7252	2.23e-12	2.1e-10	0.00314854	1	1	pos	GIMAP2	Arenaviridae	T3
PCP4L1	-1.89267	0.408894	3.68e-06	0.00026041	0	3	1.38944	0.499214	0.0133637	1	1	39.1645	6.65e-07	8.25e-06	neg	PCP4L1	Arenaviridae	T3
DYNC1I2	1.62066	0.350178	3.69e-06	0.00026041	0.137841	4	4.16082	0.244614	51.8196	1.82e-08	4.24e-07	0.704425	0.999515	1	pos	DYNC1I2	Arenaviridae	T3
CISH	2.16078	0.466948	3.7e-06	0.00026041	0.332137	4	5.03084	0.169553	92.3162	1.57e-16	7.48e-14	0.269437	0.999988	1	pos	CISH	Arenaviridae	T3
RAB20	2.73394	0.591203	3.76e-06	0.0002628	0.410477	3	3.27892	0.194085	84.4534	4.28e-16	1.61e-13	0.015822	1	1	pos	RAB20	Arenaviridae	T3
KDM4D1	1.89619	0.410067	3.76e-06	0.0002628	0	3	0.204698	0.902715	29.411	5.09e-05	0.00035007	0.0867419	0.999987	1	pos	KDM4D	Arenaviridae	T3
EID2	-2.52889	0.547063	3.79e-06	0.0002637	0	2	0.699177	0.40306	0.00348292	0.999998	1	36.0696	2.8e-07	3.99e-06	neg	EID2	Arenaviridae	T3
TMEM192	1.40958	0.305013	3.81e-06	0.00026443	0	4	1.50969	0.680035	37.5717	9.03e-06	8.21e-05	0.185637	0.999997	1	pos	TMEM192	Arenaviridae	T3
FHAD1	1.67873	0.363414	3.85e-06	0.00026612	0.145586	2	2.20174	0.137855	44.266	5.65e-09	1.6e-07	4.73117	0.31601	0.540305	pos	FHAD1	Arenaviridae	T3
RWDD31	-2.07328	0.449174	3.92e-06	0.00026979	0.151444	4	3.68893	0.297072	0.400923	0.999943	1	52.7681	1.2e-08	2.9e-07	neg	RWDD3	Arenaviridae	T3
SMAD1	1.4176	0.307444	4.01e-06	0.00027445	0	3	0.361489	0.834648	34.9934	4.32e-06	4.41e-05	0.169934	0.999904	1	pos	SMAD1	Arenaviridae	T3
AKAP17A1	-2.01808	0.437687	4.01e-06	0.00027445	0	2	0.502856	0.478248	0.0975747	0.998848	1	50.6977	2.58e-10	1.25e-08	neg	AKAP17A	Arenaviridae	T3
ABHD14B	-1.49477	0.324351	4.06e-06	0.0002754	0	3	1.80357	0.405844	0.290829	0.99954	1	29.7824	4.32e-05	0.00029003	neg	ABHD14B	Arenaviridae	T3
XPNPEP1	1.30106	0.282351	4.07e-06	0.0002754	0	3	1.1059	0.57525	76.691	1.72e-14	3.27e-12	0.5017	0.997818	1	pos	XPNPEP1	Arenaviridae	T3
EGF	1.71518	0.372359	4.1e-06	0.0002767	0	4	0.564244	0.904567	41.1164	1.98e-06	2.26e-05	0.120552	0.999999	1	pos	EGF	Arenaviridae	T3
NPL	1.29378	0.281167	4.2e-06	0.00028221	0	3	0.622791	0.732424	30.456	3.22e-05	0.00024048	0.431294	0.998577	1	pos	NPL	Arenaviridae	T3
EPS8	1.77527	0.385942	4.23e-06	0.00028345	0	4	2.44814	0.484736	46.3163	2.07e-07	3.24e-06	0.0775946	1	1	pos	EPS8	Arenaviridae	T3
ZNF675	-2.50123	0.544214	4.31e-06	0.0002877	0	2	0.712128	0.398738	0.00381494	0.999998	1	35.6988	3.34e-07	4.63e-06	neg	ZNF675	Arenaviridae	T3
GPC4	1.47712	0.321697	4.4e-06	0.00029281	0	4	1.70046	0.636831	37.9418	7.72e-06	7.2e-05	0.441037	0.999917	1	pos	GPC4	Arenaviridae	T3
SEPHS2	1.89504	0.412956	4.45e-06	0.00029564	0	3	1.73785	0.419402	39.0158	7.11e-07	9.4e-06	0.0466162	0.999998	1	pos	SEPHS2	Arenaviridae	T3
NR2C2	-1.73749	0.37933	4.64e-06	0.00030698	0	3	0.715999	0.699074	0.270389	0.999628	1	39.0136	7.11e-07	8.73e-06	neg	NR2C2	Arenaviridae	T3
AP4E11	1.32267	0.288975	4.71e-06	0.00031082	0	3	1.3179	0.517395	52.3811	1.56e-09	5.45e-08	7.16948	0.305458	0.526591	pos	AP4E1	Arenaviridae	T3
RILPL2	2.15195	0.470608	4.81e-06	0.00031641	0.190238	4	3.81266	0.282417	55.0453	4.33e-09	1.29e-07	0.115615	1	1	pos	RILPL2	Arenaviridae	T3
LDHC	1.74782	0.382993	5.03e-06	0.00032936	0	4	2.1243	0.547011	44.2955	5e-07	6.94e-06	0.0858995	1	1	pos	LDHC	Arenaviridae	T3
IL1RAP1	1.05799	0.232689	5.45e-06	0.00035444	0	3	0.658763	0.719368	28.9511	6.21e-05	0.00041439	0.497438	0.99787	1	pos	IL1RAP	Arenaviridae	T3
CREBZF	-1.23724	0.272748	5.73e-06	0.00037032	0	2	0.0357067	0.850123	3.79558	0.434377	0.572624	43.596	7.78e-09	2e-07	neg	CREBZF	Arenaviridae	T3
SPART	1.21014	0.26715	5.9e-06	0.00038044	0	3	1.49393	0.473802	42.4788	1.48e-07	2.46e-06	4.0384	0.67148	0.914831	pos	SPART	Arenaviridae	T3
DVL21	-1.48746	0.328735	6.05e-06	0.00038832	0	4	1.56339	0.667718	0.235156	0.999993	1	45.3796	3.12e-07	4.36e-06	neg	DVL2	Arenaviridae	T3
SP3P1	-2.43024	0.539177	6.57e-06	0.00041769	0	2	0.978686	0.322524	0.00075558	1	1	35.4843	3.69e-07	5.03e-06	neg	SP3P	Arenaviridae	T3
C16orf721	-1.75901	0.390378	6.61e-06	0.00041913	0.0320009	2	1.09758	0.294799	0.618677	0.960966	1	36.2903	2.52e-07	3.65e-06	neg	C16orf72	Arenaviridae	T3
QARS1	-2.22425	0.493797	6.66e-06	0.00042083	0	3	1.16641	0.558107	0.00545939	1	1	43.1892	1.07e-07	1.76e-06	neg	QARS1	Arenaviridae	T3
P2RY12	1.42902	0.317957	6.98e-06	0.0004397	0	4	0.451258	0.929462	36.8395	1.23e-05	0.00010648	0.142754	0.999999	1	pos	P2RY12	Arenaviridae	T3
PGPEP1	1.12581	0.251113	7.35e-06	0.00045889	0	3	0.99734	0.607338	54.6685	5.41e-10	2.22e-08	5.65022	0.46349	0.716541	pos	PGPEP1	Arenaviridae	T3
PTK2	0.649588	0.145042	7.51e-06	0.00046755	0.00544564	4	3.11738	0.373878	28.1889	0.00043963	0.00199421	4.36482	0.8228	1	pos	PTK2	Arenaviridae	T3
MT1G	1.43069	0.319519	7.55e-06	0.00046827	0	2	0.325199	0.5685	29.3286	6.7e-06	6.39e-05	0.150903	0.997293	1	pos	MT1G	Arenaviridae	T3
GPR84	1.68541	0.376488	7.58e-06	0.00046894	0	4	0.698517	0.873553	40.5367	2.54e-06	2.79e-05	0.118324	1	1	pos	GPR84	Arenaviridae	T3
CXCL9	2.3881	0.533556	7.61e-06	0.00046934	0.105459	3	2.27722	0.320263	44.6088	5.6e-08	1.1e-06	0.166299	0.99991	1	pos	CXCL9	Arenaviridae	T3
ACOT8	1.65301	0.369515	7.7e-06	0.00047312	0	3	0.671633	0.714754	33.6662	7.8e-06	7.26e-05	0.139418	0.999946	1	pos	ACOT8	Arenaviridae	T3
ANXA31	2.31282	0.517369	7.81e-06	0.00047852	0.294009	4	4.12829	0.24794	58.0296	1.13e-09	4.13e-08	0.0940976	1	1	pos	ANXA3	Arenaviridae	T3
MAGIX	1.2428	0.278325	8e-06	0.00048795	0	3	0.270083	0.87368	46.38	2.49e-08	5.5e-07	1.48564	0.960443	1	pos	MAGIX	Arenaviridae	T3
H2BC6	1.6353	0.366286	8.02e-06	0.00048795	0	2	0.0200329	0.887445	25.3775	4.22e-05	0.0003006	0.0308717	0.999882	1	pos	H2BC6	Arenaviridae	T3
ARHGEF10L1	2.06022	0.461495	8.04e-06	0.00048795	0.382557	4	5.54703	0.135853	56.9655	1.83e-09	6.18e-08	0.187662	0.999997	1	pos	ARHGEF10L	Arenaviridae	T3
LDLRAD3	1.72743	0.387156	8.13e-06	0.00049188	0	4	2.67162	0.445072	43.8741	6.01e-07	8.1e-06	0.194529	0.999997	1	pos	LDLRAD3	Arenaviridae	T3
CEP2901	-1.2355	0.277257	8.34e-06	0.00050207	0	3	1.39207	0.498558	1.52168	0.958041	1	39.0252	7.08e-07	8.7e-06	neg	CEP290	Arenaviridae	T3
SUCNR1	3.64239	0.817947	8.46e-06	0.0005078	1.25997	3	5.37738	0.06797	79.4936	4.55e-15	1.07e-12	0.00095655	1	1	pos	SUCNR1	Arenaviridae	T3
MDN11	-1.8744	0.421707	8.8e-06	0.000524	0	3	1.14856	0.56311	38.9303	7.39e-07	9.69e-06	42.4075	1.53e-07	2.37e-06	neg	MDN1	Arenaviridae	T3
ZFC3H11	-2.30933	0.519562	8.8e-06	0.000524	0.335887	3	3.42674	0.180257	0.159497	0.99992	1	53.6987	8.48e-10	3.34e-08	neg	ZFC3H1	Arenaviridae	T3
SYNPO2	0.903599	0.203311	8.81e-06	0.000524	0	3	1.7785	0.410963	42.6387	1.38e-07	2.32e-06	10.8059	0.0945644	0.209785	pos	SYNPO2	Arenaviridae	T3
EPSTI1	3.21417	0.723491	8.89e-06	0.00052691	1.04376	4	7.17533	0.0665145	99.5209	5.35e-18	3.82e-15	0.0106368	1	1	pos	EPSTI1	Arenaviridae	T3
TAF1B	1.68157	0.37857	8.92e-06	0.00052702	0	3	1.67986	0.43174	37.8652	1.19e-06	1.46e-05	0.145241	0.99994	1	pos	TAF1B	Arenaviridae	T3
PDE7A2	-1.13266	0.255509	9.3e-06	0.00054455	0	3	1.23653	0.538878	13.3835	0.0373349	0.0734889	59.2692	6.33e-11	3.87e-09	neg	PDE7A	Arenaviridae	T3
GIMAP81	1.30239	0.293856	9.33e-06	0.0005452	0.0138399	4	3.10881	0.375151	47.2173	1.39e-07	2.35e-06	0.579348	0.999767	1	pos	GIMAP8	Arenaviridae	T3
DOCK71	1.18985	0.268733	9.53e-06	0.00055326	0	3	1.80885	0.404774	38.4112	9.33e-07	1.19e-05	1.14947	0.979307	1	pos	DOCK7	Arenaviridae	T3
H2BC14	2.70771	0.612697	9.9e-06	0.00057164	0.0947464	2	1.12353	0.28916	39.1706	6.42e-08	1.24e-06	0.00030754	1	1	pos	H2BC14	Arenaviridae	T3
MFHAS1	-1.62969	0.369838	1.05e-05	0.00060306	0	3	0.0867302	0.957562	0.126028	0.99996	1	33.6729	7.78e-06	6.76e-05	neg	MFHAS1	Arenaviridae	T3
MBP	-0.900363	0.204381	1.06e-05	0.00060462	0	2	0.00783139	0.929483	7.72297	0.10227	0.170367	67.235	8.7e-14	2.17e-11	neg	MBP	Arenaviridae	T3
CNOT21	-1.04601	0.237512	1.06e-05	0.00060644	0.0190575	4	3.23103	0.357357	11.1406	0.19386	0.293079	79.4849	6.21e-14	1.61e-11	neg	CNOT2	Arenaviridae	T3
HADH	-1.09643	0.249163	1.08e-05	0.00061488	0	4	0.738803	0.864041	0.932705	0.998639	1	35.0197	2.65e-05	0.00019111	neg	HADH	Arenaviridae	T3
EEF1B2	-1.61977	0.368639	1.11e-05	0.00063182	0	2	0.421153	0.516362	0.0661979	0.999464	1	20.5573	0.00038752	0.00194413	neg	EEF1B2	Arenaviridae	T3
VEZT	1.27734	0.290777	1.12e-05	0.00063308	0	3	0.384387	0.825147	30.7446	2.84e-05	0.00021542	2.30649	0.889465	1	pos	VEZT	Arenaviridae	T3
B4GALT4	1.44205	0.328787	1.15e-05	0.00064982	0	4	1.96491	0.579722	43.9307	5.86e-07	7.93e-06	0.546985	0.999812	1	pos	B4GALT4	Arenaviridae	T3
GLCCI1	-1.33832	0.305357	1.17e-05	0.0006574	0.0527929	3	2.43071	0.296605	15.004	0.0202259	0.0442215	41.1991	2.65e-07	3.8e-06	neg	GLCCI1	Arenaviridae	T3
TXNIP1	-1.66988	0.381059	1.17e-05	0.0006574	0.146156	4	3.9913	0.262405	0.200284	0.999996	1	56.0874	2.71e-09	8.48e-08	neg	TXNIP	Arenaviridae	T3
WAC	-1.65914	0.37913	1.21e-05	0.00067401	0.246735	3	4.89928	0.0863245	0.1791	0.999888	1	46.6962	2.15e-08	4.75e-07	neg	WAC	Arenaviridae	T3
DMAC2	1.22897	0.281127	1.23e-05	0.00068641	0	3	1.34472	0.510502	41.3621	2.46e-07	3.74e-06	1.33643	0.969611	1	pos	DMAC2	Arenaviridae	T3
MXI1	-2.30669	0.528278	1.26e-05	0.00070084	0.225778	3	2.73423	0.254841	0.0396597	0.999999	1	47.9876	1.19e-08	2.89e-07	neg	MXI1	Arenaviridae	T3
DNAJA1	1.59445	0.365287	1.27e-05	0.00070203	0.141762	4	4.07301	0.253687	50.2824	3.61e-08	7.52e-07	1.00874	0.998193	1	pos	DNAJA1	Arenaviridae	T3
CTLA41	-1.26111	0.289043	1.28e-05	0.00070582	0	3	0.247134	0.883762	1.9699	0.922446	1	53.6363	8.73e-10	3.4e-08	neg	CTLA4	Arenaviridae	T3
TSPYL2	-1.40436	0.322035	1.3e-05	0.00071054	0	3	0.990798	0.609328	0.269705	0.99963	1	33.5697	8.14e-06	7.02e-05	neg	TSPYL2	Arenaviridae	T3
FABP5	1.12231	0.257387	1.3e-05	0.00071054	0	2	0.720032	0.396133	15.8792	0.00318556	0.0097395	0.504479	0.973064	1	pos	FABP5	Arenaviridae	T3
NR1D1	-1.48383	0.340541	1.32e-05	0.00071688	0	3	0.674726	0.71365	0.115961	0.999969	1	28.9467	6.23e-05	0.00039856	neg	NR1D1	Arenaviridae	T3
ZNF639	-1.4957	0.343704	1.35e-05	0.00073331	0	3	0.21936	0.896121	1.37733	0.967223	1	41.7179	2.09e-07	3.1e-06	neg	ZNF639	Arenaviridae	T3
DPYSL2	1.14351	0.263546	1.43e-05	0.00077504	0	4	2.2515	0.521876	34.338	3.53e-05	0.00025919	1.01633	0.998143	1	pos	DPYSL2	Arenaviridae	T3
SCNM1	1.72991	0.398831	1.44e-05	0.00077823	0	2	0.934611	0.333668	43.418	8.47e-09	2.24e-07	0.155976	0.997113	1	pos	SCNM1	Arenaviridae	T3
SH2B2	1.75147	0.404587	1.5e-05	0.00080428	0	3	1.56204	0.45794	35.4802	3.48e-06	3.66e-05	0.103939	0.999977	1	pos	SH2B2	Arenaviridae	T3
FAM174A	1.8523	0.428168	1.52e-05	0.00080926	0.0832905	4	3.36784	0.338312	47.0862	1.48e-07	2.46e-06	0.215825	0.999995	1	pos	FAM174A	Arenaviridae	T3
ZNF512	-2.32334	0.537076	1.52e-05	0.00080926	0.518629	4	5.49755	0.138785	0.124665	0.999999	1	58.8795	7.73e-10	3.09e-08	neg	ZNF512	Arenaviridae	T3
KDM4B2	-1.34884	0.312062	1.54e-05	0.00082024	0	2	0.0633326	0.801304	29.1292	7.36e-06	6.94e-05	27.382	1.66e-05	0.00012687	neg	KDM4B	Arenaviridae	T3
IDH3A	1.13301	0.262214	1.55e-05	0.00082336	0	3	1.65407	0.437344	37.9075	1.17e-06	1.44e-05	1.55901	0.955479	1	pos	IDH3A	Arenaviridae	T3
FPR2	1.45685	0.337336	1.57e-05	0.00082947	0	3	1.55293	0.460028	33.2707	9.3e-06	8.4e-05	0.229638	0.999768	1	pos	FPR2	Arenaviridae	T3
IGFBP41	1.9861	0.460146	1.59e-05	0.00083657	0	3	1.17877	0.554667	36.9588	1.79e-06	2.07e-05	0.0691201	0.999993	1	pos	IGFBP4	Arenaviridae	T3
CHD1L	-1.1001	0.255288	1.64e-05	0.0008605	0	4	0.500684	0.918741	1.25601	0.996057	1	29.703	0.00023851	0.00127704	neg	CHD1L	Arenaviridae	T3
SGK3	3.05065	0.709602	1.71e-05	0.00089661	0	2	0.602874	0.437484	34.6888	5.38e-07	7.37e-06	0.0297523	0.99989	1	pos	SGK3	Arenaviridae	T3
C6orf52	1.13762	0.264707	1.73e-05	0.00089807	0.0102882	3	2.09607	0.350626	22.6396	0.00092662	0.00364034	0.643219	0.995635	1	pos	C6orf52	Arenaviridae	T3
MBD5	1.2103	0.281748	1.74e-05	0.00090376	0	4	1.17611	0.758739	36.1052	1.68e-05	0.0001393	0.860332	0.998986	1	pos	MBD5	Arenaviridae	T3
FAM20C	1.20384	0.280341	1.75e-05	0.00090733	0	4	1.4733	0.688447	57.2528	1.61e-09	5.57e-08	0.726473	0.999457	1	pos	FAM20C	Arenaviridae	T3
ACADM1	1.58771	0.370135	1.79e-05	0.00092248	0	4	0.528875	0.912503	38.3765	6.41e-06	6.16e-05	0.105201	1	1	pos	ACADM	Arenaviridae	T3
CGAS	2.02084	0.471226	1.8e-05	0.00092389	0	2	0.993145	0.318975	50.8294	2.42e-10	1.14e-08	0.023346	0.999932	1	pos	CGAS	Arenaviridae	T3
FITM22	-2.45947	0.57411	1.84e-05	0.00094042	0	2	0.344313	0.55735	0.07333	0.999344	1	51.2004	2.03e-10	1.03e-08	neg	FITM2	Arenaviridae	T3
GDPD5	1.20013	0.280253	1.85e-05	0.0009423	0	4	1.78983	0.61715	45.5109	2.94e-07	4.39e-06	1.70891	0.988673	1	pos	GDPD5	Arenaviridae	T3
ITM2C	-1.29557	0.302616	1.86e-05	0.0009423	0	4	0.69905	0.873427	0.302026	0.999981	1	37.7745	8.29e-06	7.12e-05	neg	ITM2C	Arenaviridae	T3
FOXO11	-1.23704	0.289147	1.88e-05	0.00095267	0	3	0.928205	0.628699	4.72683	0.579295	0.723106	37.9029	1.17e-06	1.32e-05	neg	FOXO1	Arenaviridae	T3
PCNT	-2.08679	0.489256	2e-05	0.00100492	0.19678	2	1.62606	0.202249	0.012583	0.99998	1	44.3025	5.55e-09	1.51e-07	neg	PCNT	Arenaviridae	T3
CARD16	1.31927	0.309459	2.02e-05	0.00101171	0	2	0.382686	0.536169	20.7607	0.00035321	0.00167803	0.193338	0.995618	1	pos	CARD16	Arenaviridae	T3
MPC21	-2.27338	0.533386	2.02e-05	0.00101362	0.157796	3	2.39119	0.302523	0.029043	1	1	39.2941	6.27e-07	7.84e-06	neg	MPC2	Arenaviridae	T3
ZNF507	-1.07053	0.251307	2.05e-05	0.0010216	0	3	0.857616	0.651285	20.0149	0.00275253	0.00867789	69.1473	6.12e-13	9.36e-11	neg	ZNF507	Arenaviridae	T3
METTL171	-1.5625	0.366925	2.06e-05	0.00102591	0.00461504	2	1.00258	0.316687	0.946968	0.917728	1	27.1278	1.87e-05	0.00014019	neg	METTL17	Arenaviridae	T3
RSF11	-0.877649	0.206195	2.08e-05	0.00103237	0	3	1.53936	0.463161	7.58547	0.270072	0.387311	32.9615	1.07e-05	8.74e-05	neg	RSF1	Arenaviridae	T3
DRAM1	2.28525	0.537319	2.11e-05	0.00104331	0	3	0.382837	0.825787	37.568	1.36e-06	1.65e-05	0.0135677	1	1	pos	DRAM1	Arenaviridae	T3
PCYT1A	1.5722	0.369677	2.11e-05	0.00104331	0.1267	4	3.83078	0.280326	53.0111	1.07e-08	2.71e-07	0.94535	0.998571	1	pos	PCYT1A	Arenaviridae	T3
FN11	0.996326	0.234648	2.18e-05	0.00106628	0.090358	4	5.48281	0.13967	37.4872	9.36e-06	8.45e-05	3.8569	0.869798	1	pos	FN1	Arenaviridae	T3
NCDN	1.76929	0.416874	2.19e-05	0.0010688	0.110305	3	2.45371	0.293213	39.2466	6.4e-07	8.57e-06	0.0343717	0.999999	1	pos	NCDN	Arenaviridae	T3
BIN1	-1.32762	0.312961	2.21e-05	0.00107088	0.0929992	4	3.89861	0.272622	1.85627	0.985106	1	70.8329	3.35e-12	3.54e-10	neg	BIN1	Arenaviridae	T3
TUBA4A1	-1.00673	0.237396	2.23e-05	0.00107251	0	4	2.83471	0.417818	2.59904	0.956952	1	29.7649	0.00023258	0.00124901	neg	TUBA4A	Arenaviridae	T3
LTBR1	1.17465	0.277076	2.24e-05	0.0010761	0	4	1.40242	0.704968	48.6513	7.42e-08	1.38e-06	3.57048	0.893651	1	pos	LTBR	Arenaviridae	T3
FEM1B1	-1.89969	0.448218	2.25e-05	0.00107883	0.227374	3	3.12931	0.20916	0.439996	0.998494	1	50.0796	4.53e-09	1.29e-07	neg	FEM1B	Arenaviridae	T3
JAK2	2.2959	0.541915	2.27e-05	0.00108171	0.647114	4	10.7045	0.013436	70.341	4.2e-12	3.67e-10	0.0928717	1	1	pos	JAK2	Arenaviridae	T3
RRAD	-1.04062	0.246783	2.48e-05	0.00115686	0	4	2.70992	0.438544	1.90938	0.983665	1	35.8114	1.9e-05	0.00014212	neg	RRAD	Arenaviridae	T3
LGALS9	2.11438	0.501929	2.53e-05	0.00116776	0	2	0.0739555	0.785662	29.6054	5.89e-06	5.74e-05	0.00262477	0.999999	1	pos	LGALS9	Arenaviridae	T3
ABCG2	-2.11317	0.501701	2.53e-05	0.00116776	0	2	0.0564546	0.81219	0.00271994	0.999999	1	29.5594	6.02e-06	5.4e-05	neg	ABCG2	Arenaviridae	T3
UBR2	1.17424	0.279009	2.57e-05	0.0011772	0.0468427	4	3.47141	0.324489	48.7543	7.09e-08	1.34e-06	2.4976	0.961843	1	pos	UBR2	Arenaviridae	T3
CD300A	1.05766	0.251381	2.58e-05	0.00118084	0	4	1.89369	0.594762	36.4986	1.42e-05	0.00012064	1.45448	0.993438	1	pos	CD300A	Arenaviridae	T3
HID1	-2.26449	0.538308	2.59e-05	0.00118201	0.073308	3	2.16	0.339595	0.0359043	0.999999	1	67.6263	1.25e-12	1.64e-10	neg	HID1	Arenaviridae	T3
DUSP6	1.18274	0.281205	2.6e-05	0.00118306	0	4	2.13795	0.544273	33.1021	5.9e-05	0.00039667	0.794582	0.999243	1	pos	DUSP6	Arenaviridae	T3
SDCBP	1.32805	0.315837	2.61e-05	0.0011857	0	4	2.63841	0.450795	50.9422	2.69e-08	5.85e-07	0.662882	0.999614	1	pos	SDCBP	Arenaviridae	T3
ITCH1	-0.919466	0.218858	2.65e-05	0.00119997	0	4	2.37785	0.497771	4.20193	0.83846	0.954792	49.0798	6.14e-08	1.13e-06	neg	ITCH	Arenaviridae	T3
LGALS3BP	2.74411	0.653876	2.71e-05	0.00121507	0.690983	4	5.16237	0.160287	68.6925	8.94e-12	6.9e-10	0.0213697	1	1	pos	LGALS3BP	Arenaviridae	T3
MT1H	1.50652	0.359181	2.74e-05	0.0012152	0	2	0.523795	0.469227	22.3578	0.00017009	0.00093041	0.0848516	0.999125	1	pos	MT1H	Arenaviridae	T3
CATSPERZ1	-2.20814	0.526462	2.74e-05	0.0012152	0	3	0.20713	0.901618	0.0180985	1	1	35.9312	2.84e-06	2.83e-05	neg	CATSPERZ	Arenaviridae	T3
HSPA8	1.08699	0.259161	2.74e-05	0.0012152	0	2	0.10071	0.750979	21.0475	0.00030987	0.00151094	0.580787	0.965175	1	pos	HSPA8	Arenaviridae	T3
ZNF133	1.3088	0.31214	2.75e-05	0.00121832	0	4	1.63913	0.65055	36.9633	1.17e-05	0.00010194	0.478012	0.999888	1	pos	ZNF133	Arenaviridae	T3
S100A9	1.52621	0.364017	2.76e-05	0.00121832	0	4	1.17851	0.758162	36.6535	1.33e-05	0.00011406	0.245348	0.999991	1	pos	S100A9	Arenaviridae	T3
SMAD7	-1.8746	0.447226	2.77e-05	0.00121874	0	3	0.330122	0.847842	0.0646785	0.999995	1	33.8842	7.08e-06	6.24e-05	neg	SMAD7	Arenaviridae	T3
TM9SF11	1.82281	0.434928	2.78e-05	0.00121905	0.130715	3	2.5921	0.273611	55.3201	3.99e-10	1.72e-08	0.199793	0.999846	1	pos	TM9SF1	Arenaviridae	T3
KIAA05131	1.37882	0.329446	2.85e-05	0.00124506	0.0434975	3	2.28017	0.319792	29.4308	5.04e-05	0.00034741	0.845192	0.990807	1	pos	KIAA0513	Arenaviridae	T3
SQLE	-2.11517	0.505722	2.88e-05	0.00124934	0.264855	3	3.03207	0.219581	0.146845	0.999938	1	56.3053	2.53e-10	1.23e-08	neg	SQLE	Arenaviridae	T3
MLLT101	-0.705619	0.16874	2.89e-05	0.00124934	0	2	0.582644	0.445278	77.8609	4.94e-16	1.83e-13	35.0906	4.45e-07	5.86e-06	neg	MLLT10	Arenaviridae	T3
POU4F1	-1.61991	0.387443	2.9e-05	0.00124934	0	2	0.0164954	0.897805	0.0478932	0.999718	1	25.2122	4.56e-05	0.00030344	neg	POU4F1	Arenaviridae	T3
CX3CR1	1.95762	0.468716	2.96e-05	0.00126435	0.294839	4	4.51556	0.210907	63.7548	8.5e-11	4.57e-09	0.249083	0.999991	1	pos	CX3CR1	Arenaviridae	T3
PCBP2	-1.49888	0.358895	2.96e-05	0.00126435	0.135203	2	2.09718	0.147571	16.5434	0.00237029	0.00770567	49.3484	4.94e-10	2.13e-08	neg	PCBP2	Arenaviridae	T3
CYFIP2	-1.23478	0.29578	2.98e-05	0.00126483	0	3	0.382293	0.826011	0.221113	0.999793	1	28.3101	8.21e-05	0.00050577	neg	CYFIP2	Arenaviridae	T3
GGA2	-0.830163	0.198864	2.99e-05	0.00126483	0	3	1.63139	0.442331	12.0601	0.0606424	0.109872	53.2016	1.07e-09	4.01e-08	neg	GGA2	Arenaviridae	T3
PPP2R2C	0.901663	0.216001	2.99e-05	0.00126483	0	4	2.4827	0.478426	43.825	6.14e-07	8.25e-06	5.37044	0.717348	0.953614	pos	PPP2R2C	Arenaviridae	T3
PPIL3	-1.84661	0.442603	3.02e-05	0.00126901	0	3	0.27311	0.872358	0.0960767	0.999982	1	33.0976	1e-05	8.32e-05	neg	PPIL3	Arenaviridae	T3
MOCOS1	4.20217	1.00776	3.05e-05	0.00127947	2.98503	4	18.8794	0.00028955	94.8452	4.81e-17	2.6e-14	0.00376315	1	1	pos	MOCOS	Arenaviridae	T3
TM4SF19	2.82226	0.677101	3.07e-05	0.00128609	0	2	0.748585	0.386925	32.5977	1.44e-06	1.73e-05	0.0431859	0.99977	1	pos	TM4SF19	Arenaviridae	T3
LNX2	-1.3993	0.335932	3.11e-05	0.00129468	0	3	1.36742	0.504741	0.337584	0.999293	1	31.1884	2.33e-05	0.00017006	neg	LNX2	Arenaviridae	T3
SPOCK2	-1.20873	0.290197	3.11e-05	0.00129468	0	3	1.53351	0.464517	0.395587	0.998887	1	44.068	7.17e-08	1.28e-06	neg	SPOCK2	Arenaviridae	T3
CIZ1	-1.039	0.249644	3.16e-05	0.00131068	0	3	0.56027	0.755682	7.54264	0.27356	0.391582	33.0428	1.03e-05	8.48e-05	neg	CIZ1	Arenaviridae	T3
TSPAN31	-1.22901	0.295356	3.17e-05	0.0013125	0	3	0.784873	0.675409	10.5691	0.102642	0.170944	38.9165	7.43e-07	9.02e-06	neg	TSPAN3	Arenaviridae	T3
PDE8B	1.32353	0.318146	3.18e-05	0.00131557	0	3	1.04025	0.594446	36.4266	2.28e-06	2.54e-05	0.48921	0.997967	1	pos	PDE8B	Arenaviridae	T3
AP1S2	-1.03753	0.249457	3.19e-05	0.00131756	0	3	0.714564	0.699575	1.35135	0.968751	1	34.2669	5.97e-06	5.37e-05	neg	AP1S2	Arenaviridae	T3
PFDN5	-1.97633	0.475212	3.2e-05	0.00131756	0.414298	4	5.68331	0.128077	0.205723	0.999996	1	54.4071	5.76e-09	1.56e-07	neg	PFDN5	Arenaviridae	T3
SIN3A	-1.05995	0.2549	3.21e-05	0.00131784	0	3	1.7656	0.413624	4.56412	0.600801	0.744877	27.0176	0.00014371	0.00082028	neg	SIN3A	Arenaviridae	T3
RXRA	1.12725	0.271125	3.22e-05	0.00131889	0	3	0.563617	0.754418	40.8769	3.06e-07	4.54e-06	2.33526	0.88643	1	pos	RXRA	Arenaviridae	T3
ARHGAP24	-0.872546	0.209962	3.24e-05	0.00132465	0	3	0.704686	0.703039	8.08118	0.232216	0.34035	28.2296	8.51e-05	0.00052199	neg	ARHGAP24	Arenaviridae	T3
GLB1L	1.95619	0.470957	3.27e-05	0.00133364	0.248544	4	4.16612	0.244076	50.4826	3.3e-08	6.95e-07	0.366419	0.999959	1	pos	GLB1L	Arenaviridae	T3
CPSF61	-1.24843	0.300592	3.28e-05	0.00133364	0	2	0.401051	0.526547	2.39773	0.663038	0.804318	40.2575	3.83e-08	7.64e-07	neg	CPSF6	Arenaviridae	T3
TRPC2	-2.09542	0.504708	3.3e-05	0.001337	0	2	0.957591	0.327794	0.015236	0.999971	1	30.1409	4.58e-06	4.27e-05	neg	TRPC2	Arenaviridae	T3
RPS19	-1.13597	0.273856	3.35e-05	0.00135324	0	3	0.411345	0.8141	2.87903	0.82387	0.943124	38.0738	1.09e-06	1.24e-05	neg	RPS19	Arenaviridae	T3
CD1C	-2.06611	0.498408	3.39e-05	0.00136612	0	2	0.317945	0.572845	0.00935273	0.999989	1	29.0235	7.73e-06	6.72e-05	neg	CD1C	Arenaviridae	T3
UPP1	1.29202	0.311945	3.45e-05	0.00138178	0	3	0.701185	0.704271	44.7357	5.28e-08	1.05e-06	1.3524	0.96869	1	pos	UPP1	Arenaviridae	T3
SHISA5	1.23012	0.297028	3.45e-05	0.00138178	0	2	0.134726	0.713581	24.0786	7.7e-05	0.00049368	0.359639	0.985646	1	pos	SHISA5	Arenaviridae	T3
METTL9	-1.00725	0.243638	3.56e-05	0.00141446	0	3	0.0389617	0.980708	9.83121	0.131942	0.211321	44.5304	5.8e-08	1.08e-06	neg	METTL9	Arenaviridae	T3
PHF101	-1.54327	0.37356	3.61e-05	0.00142946	0	3	0.756845	0.684941	0.478726	0.998088	1	40.245	4.08e-07	5.45e-06	neg	PHF10	Arenaviridae	T3
FCGR1B	2.03741	0.494242	3.75e-05	0.00147514	0	2	0.0100706	0.920064	28.3709	1.05e-05	9.28e-05	0.0040637	0.999998	1	pos	FCGR1B	Arenaviridae	T3
MXD1	1.54746	0.37549	3.77e-05	0.00147946	0.134044	3	2.88161	0.236737	35.9155	2.86e-06	3.09e-05	0.30392	0.999478	1	pos	MXD1	Arenaviridae	T3
NOL3	1.10827	0.269665	3.96e-05	0.00153317	0	4	1.43027	0.698455	46.0679	2.31e-07	3.54e-06	1.31915	0.995319	1	pos	NOL3	Arenaviridae	T3
PAK1	1.64493	0.400246	3.96e-05	0.00153317	0.145824	3	2.83054	0.242861	51.7341	2.11e-09	6.98e-08	2.22913	0.897465	1	pos	PAK1	Arenaviridae	T3
IFNGR21	1.54668	0.376419	3.98e-05	0.00153597	0.0262525	4	3.14187	0.370265	39.2078	4.5e-06	4.56e-05	0.371244	0.999957	1	pos	IFNGR2	Arenaviridae	T3
CASC41	-1.42929	0.348064	4.02e-05	0.00154621	0.084101	2	1.51805	0.217915	4.11802	0.390269	0.52494	40.9138	2.8e-08	5.9e-07	neg	CASC4	Arenaviridae	T3
FIG4	1.4897	0.362832	4.03e-05	0.00154621	0	4	0.406814	0.938831	36.2582	1.57e-05	0.00013185	0.0952292	1	1	pos	FIG4	Arenaviridae	T3
ATP6V0D1	1.81194	0.441333	4.03e-05	0.00154621	0	3	0.532157	0.766379	32.9082	1.09e-05	9.62e-05	0.0911086	0.999985	1	pos	ATP6V0D1	Arenaviridae	T3
NACA1	-1.0051	0.244916	4.06e-05	0.00155247	0	3	0.75548	0.685409	2.5962	0.85755	0.97017	39.1326	6.74e-07	8.35e-06	neg	NACA	Arenaviridae	T3
DYNLRB2	-1.50421	0.366543	4.06e-05	0.00155247	0	4	1.45946	0.691659	0.107731	1	1	37.7327	8.43e-06	7.21e-05	neg	DYNLRB2	Arenaviridae	T3
ELOVL5	-1.03801	0.253132	4.12e-05	0.00156715	0	3	0.858003	0.651159	13.2537	0.0391798	0.0763679	33.8865	7.08e-06	6.24e-05	neg	ELOVL5	Arenaviridae	T3
DMXL21	1.50312	0.366594	4.13e-05	0.00156715	0	3	0.0465222	0.977007	35.0142	4.28e-06	4.38e-05	0.227689	0.999774	1	pos	DMXL2	Arenaviridae	T3
TBL1XR11	-0.75059	0.183427	4.28e-05	0.0016057	0	3	1.55453	0.459661	9.59373	0.142836	0.226123	31.9077	1.7e-05	0.00012919	neg	TBL1XR1	Arenaviridae	T3
ETV7	2.93639	0.718054	4.33e-05	0.00161816	0.555647	3	3.09026	0.213284	67.1257	1.59e-12	1.54e-10	0.0119067	1	1	pos	ETV7	Arenaviridae	T3
SNX24	1.08763	0.26602	4.34e-05	0.00162105	0	2	0.845108	0.35794	25.5143	3.96e-05	0.00028529	1.60801	0.807352	1	pos	SNX24	Arenaviridae	T3
PABPC4	-1.91292	0.46861	4.46e-05	0.00166015	0	3	1.24593	0.536351	0.0387803	0.999999	1	36.5162	2.19e-06	2.26e-05	neg	PABPC4	Arenaviridae	T3
RASGRP1	-1.20399	0.295043	4.49e-05	0.00166705	0	3	0.616275	0.734814	1.3075	0.971243	1	30.7031	2.89e-05	0.00020591	neg	RASGRP1	Arenaviridae	T3
PTRH11	1.25992	0.308903	4.53e-05	0.00167869	0	4	1.63443	0.651609	32.9514	6.28e-05	0.00041792	0.513442	0.999852	1	pos	PTRH1	Arenaviridae	T3
AKR1C3	2.02738	0.497125	4.54e-05	0.00167897	0	2	0.637699	0.424545	29.1446	7.31e-06	6.9e-05	0.00327218	0.999999	1	pos	AKR1C3	Arenaviridae	T3
CD8A	-1.45262	0.356268	4.56e-05	0.00168234	0	4	0.171469	0.982058	0.212633	0.999995	1	34.0539	3.97e-05	0.00026982	neg	CD8A	Arenaviridae	T3
FBXO441	1.37404	0.337075	4.57e-05	0.001683	0.0241837	4	3.14586	0.369679	42.5694	1.06e-06	1.32e-05	0.30251	0.999981	1	pos	FBXO44	Arenaviridae	T3
ADAMTSL41	1.83946	0.451357	4.59e-05	0.00168311	0.396659	4	6.05845	0.108801	65.3008	4.21e-11	2.5e-09	0.853966	0.999013	1	pos	ADAMTSL4	Arenaviridae	T3
LPIN1	-1.07025	0.262633	4.6e-05	0.00168311	0	3	0.227993	0.892261	1.01817	0.984914	1	24.3758	0.00044533	0.002194	neg	LPIN1	Arenaviridae	T3
CCSAP	1.35718	0.333192	4.64e-05	0.0016931	0	2	0.28909	0.590804	24.3306	6.86e-05	0.00044851	0.17809	0.996263	1	pos	CCSAP	Arenaviridae	T3
CPT2	2.23931	0.550551	4.75e-05	0.00172987	0.522843	4	5.373	0.146435	66.993	1.95e-11	1.33e-09	0.422899	0.99993	1	pos	CPT2	Arenaviridae	T3
LIN37	1.7238	0.423952	4.78e-05	0.00173463	0	2	0.420174	0.51685	42.9861	1.04e-08	2.65e-07	0.253034	0.992641	1	pos	LIN37	Arenaviridae	T3
SDR39U1	-1.8113	0.445484	4.78e-05	0.00173463	0	3	0.239072	0.887332	0.0324176	0.999999	1	33.217	9.52e-06	7.95e-05	neg	SDR39U1	Arenaviridae	T3
RTL5	1.98985	0.489838	4.86e-05	0.00175891	0	2	0.0284735	0.866	27.6412	1.47e-05	0.0001246	0.0067122	0.999994	1	pos	RTL5	Arenaviridae	T3
YY11	-1.16566	0.287268	4.95e-05	0.00178069	0.0460291	3	2.36183	0.306997	4.29019	0.63747	0.780124	61.5048	2.23e-11	1.63e-09	neg	YY1	Arenaviridae	T3
ERCC5	-1.9993	0.492724	4.96e-05	0.00178069	0	2	0.337082	0.561518	0.00346648	0.999999	1	28.3073	1.08e-05	8.83e-05	neg	ERCC5	Arenaviridae	T3
CHRNA1	1.08484	0.267759	5.09e-05	0.00181483	0	4	1.77071	0.62133	31.0768	0.00013615	0.00078359	0.458028	0.999905	1	pos	CHRNA1	Arenaviridae	T3
TREM2	1.82425	0.450766	5.19e-05	0.00183763	0.297813	4	4.73876	0.191957	50.5618	3.19e-08	6.77e-07	0.3598	0.999962	1	pos	TREM2	Arenaviridae	T3
ZSCAN29	1.65165	0.40816	5.2e-05	0.00183763	0.197313	4	4.24168	0.236522	41.5142	1.67e-06	1.95e-05	0.384292	0.999951	1	pos	ZSCAN29	Arenaviridae	T3
AIM2	1.47004	0.363548	5.26e-05	0.00185456	0	4	1.03722	0.792248	35.926	1.81e-05	0.00014839	0.179328	0.999997	1	pos	AIM2	Arenaviridae	T3
BTF31	-0.963727	0.238521	5.34e-05	0.00186663	0	3	0.923702	0.630116	9.19873	0.162706	0.252398	41.6557	2.15e-07	3.17e-06	neg	BTF3	Arenaviridae	T3
GSTZ1	1.43054	0.354184	5.37e-05	0.00187165	0	4	2.77759	0.427202	36.1854	1.62e-05	0.0001354	0.603189	0.999729	1	pos	GSTZ1	Arenaviridae	T3
ARHGAP18	1.13682	0.282189	5.61e-05	0.00194793	0	4	0.178815	0.980935	39.2094	4.49e-06	4.56e-05	0.753243	0.999379	1	pos	ARHGAP18	Arenaviridae	T3
TMEM128	2.304	0.571943	5.62e-05	0.00194793	0.429416	4	4.52805	0.209802	61.7138	2.15e-10	1.02e-08	0.0478948	1	1	pos	TMEM128	Arenaviridae	T3
MTRF1	1.00187	0.248885	5.69e-05	0.00196207	0	4	1.23559	0.744482	39.259	4.4e-06	4.48e-05	2.43738	0.964587	1	pos	MTRF1	Arenaviridae	T3
LPCAT2	1.60803	0.399614	5.72e-05	0.00197123	0.264347	4	5.35122	0.147813	54.8718	4.68e-09	1.37e-07	1.15459	0.99707	1	pos	LPCAT2	Arenaviridae	T3
ZFAND1	-1.56088	0.38845	5.86e-05	0.00200587	0	3	0.758816	0.684266	0.107273	0.999975	1	30.6908	2.9e-05	0.00020673	neg	ZFAND1	Arenaviridae	T3
GPRASP1	-1.96986	0.490666	5.95e-05	0.00202632	0	2	0.447537	0.503507	0.00391711	0.999998	1	28.0274	1.23e-05	9.91e-05	neg	GPRASP1	Arenaviridae	T3
TXNDC91	1.50133	0.374124	6e-05	0.00202952	0.196792	4	4.69582	0.195474	62.2883	1.65e-10	8.1e-09	16.7504	0.0328156	0.0873844	pos	TXNDC9	Arenaviridae	T3
PTPRE	0.919181	0.229876	6.37e-05	0.00212545	0	3	1.20234	0.548169	23.8863	0.000548	0.0023908	2.63342	0.853248	1	pos	PTPRE	Arenaviridae	T3
KCTD121	1.31957	0.330135	6.41e-05	0.00213539	0	3	1.97725	0.372088	28.7779	6.7e-05	0.00044169	0.295834	0.999517	1	pos	KCTD12	Arenaviridae	T3
CHD2	-0.789835	0.197762	6.5e-05	0.00216081	0	3	0.238306	0.887672	4.36415	0.627524	0.771212	56.5655	2.24e-10	1.11e-08	neg	CHD2	Arenaviridae	T3
ARHGEF3	1.71041	0.428355	6.53e-05	0.00216105	0.124285	4	3.58155	0.310339	44.6791	4.23e-07	5.98e-06	0.131901	0.999999	1	pos	ARHGEF3	Arenaviridae	T3
RP9	-1.13417	0.284046	6.53e-05	0.00216105	0	4	2.56014	0.464521	4.3775	0.82156	0.941504	43.4786	7.14e-07	8.74e-06	neg	RP9	Arenaviridae	T3
MRPS12	0.955592	0.239338	6.53e-05	0.00216105	0	4	2.18949	0.534021	46.5144	1.9e-07	3.01e-06	6.53996	0.586979	0.839256	pos	MRPS12	Arenaviridae	T3
H2BC12	2.24766	0.563157	6.57e-05	0.00217087	0.469107	3	3.94056	0.139418	50.2738	4.14e-09	1.24e-07	0.0325351	0.999999	1	pos	H2BC12	Arenaviridae	T3
CD300LF	2.35015	0.589241	6.65e-05	0.00219259	0.707025	4	6.3193	0.097068	62.416	1.56e-10	7.78e-09	0.149951	0.999999	1	pos	CD300LF	Arenaviridae	T3
ZBTB4	-1.25785	0.315804	6.8e-05	0.00223939	0	4	2.05365	0.561346	0.369553	0.999958	1	33.8759	4.28e-05	0.00028758	neg	ZBTB4	Arenaviridae	T3
IMPAD1	0.723776	0.181787	6.85e-05	0.00225005	0	2	0.208357	0.648058	25.2877	4.4e-05	0.00031161	9.74104	0.0450232	0.114225	pos	IMPAD1	Arenaviridae	T3
CBX7	-2.03177	0.510469	6.89e-05	0.0022549	0.384887	4	4.8319	0.184529	0.157164	0.999999	1	58.3472	9.82e-10	3.75e-08	neg	CBX7	Arenaviridae	T3
PA2G4	-0.993011	0.249533	6.91e-05	0.00225499	0	2	0.279409	0.597089	2.65348	0.617379	0.761461	41.4003	2.22e-08	4.85e-07	neg	PA2G4	Arenaviridae	T3
DYSF	3.17697	0.798477	6.93e-05	0.00225739	0.917905	3	3.99115	0.135935	72.1064	1.51e-13	2.1e-11	0.00892266	1	1	pos	DYSF	Arenaviridae	T3
SCN1B	1.41131	0.355021	7.03e-05	0.00227402	0	4	1.53683	0.673796	34.5476	3.23e-05	0.00024125	0.371988	0.999957	1	pos	SCN1B	Arenaviridae	T3
CMAHP	1.29383	0.325484	7.03e-05	0.00227402	0	2	0.0363885	0.848715	26.618	2.37e-05	0.00018602	2.41302	0.660275	0.904778	pos	CMAHP	Arenaviridae	T3
P2RY61	3.1944	0.804787	7.21e-05	0.00231938	1.44102	4	6.97116	0.0728226	79.8032	5.36e-14	8.7e-12	0.0271186	1	1	pos	P2RY6	Arenaviridae	T3
PIK3CD	1.02374	0.258139	7.31e-05	0.00234135	0	3	0.770719	0.680206	34.4946	5.4e-06	5.35e-05	0.703359	0.994418	1	pos	PIK3CD	Arenaviridae	T3
SRSF6	-1.65142	0.416596	7.37e-05	0.00235494	0	3	0.209213	0.900679	0.239201	0.999739	1	42.3801	1.55e-07	2.4e-06	neg	SRSF6	Arenaviridae	T3
ANXA5	1.41313	0.356804	7.48e-05	0.0023867	0	4	1.69665	0.63768	34.1678	3.79e-05	0.00027437	0.477487	0.999888	1	pos	ANXA5	Arenaviridae	T3
ERGIC21	2.51622	0.635951	7.6e-05	0.00242199	0.77991	3	9.94753	0.00691704	56.8037	2e-10	9.61e-09	0.461792	0.998273	1	pos	ERGIC2	Arenaviridae	T3
PLK31	-1.79947	0.45516	7.7e-05	0.00244286	0.221575	3	3.05895	0.216649	0.575046	0.996802	1	41.9047	1.92e-07	2.88e-06	neg	PLK3	Arenaviridae	T3
VSIG1	-1.44162	0.36493	7.8e-05	0.00247022	0	3	0.0449423	0.977779	0.369008	0.999088	1	35.4946	3.46e-06	3.36e-05	neg	VSIG1	Arenaviridae	T3
RPL35A	-1.83406	0.465479	8.14e-05	0.00256188	0.353474	3	4.38933	0.111396	0.108522	0.999974	1	42.082	1.77e-07	2.69e-06	neg	RPL35A	Arenaviridae	T3
GSG1	2.53452	0.643604	8.22e-05	0.0025725	0.717753	3	4.73849	0.0935512	52.6888	1.36e-09	4.79e-08	0.0159018	1	1	pos	GSG1	Arenaviridae	T3
HIRIP31	1.58366	0.402578	8.36e-05	0.00261395	0	2	0.159657	0.689472	34.3852	6.21e-07	8.33e-06	0.120688	0.998251	1	pos	HIRIP3	Arenaviridae	T3
NTAN11	-1.77278	0.450775	8.4e-05	0.00261724	0.231991	4	4.19595	0.241067	0.279705	0.999986	1	57.4466	1.47e-09	5.15e-08	neg	NTAN1	Arenaviridae	T3
RBM47	0.926182	0.235687	8.51e-05	0.0026465	0	3	1.18127	0.553975	29.4808	4.93e-05	0.00034156	30.77	2.8e-05	0.00020074	pos	RBM47	Arenaviridae	T3
MYO7B	1.33669	0.34074	8.75e-05	0.00270977	0	2	0.488827	0.484451	29.4677	6.28e-06	6.06e-05	1.37936	0.847774	1	pos	MYO7B	Arenaviridae	T3
ZBTB11	-1.51911	0.387399	8.81e-05	0.00271944	0	3	0.677632	0.712613	0.407358	0.99879	1	51.9496	1.91e-09	6.33e-08	neg	ZBTB11	Arenaviridae	T3
OPLAH1	-1.50938	0.384982	8.83e-05	0.00272259	0	3	1.9818	0.371243	0.0699406	0.999993	1	31.6407	1.91e-05	0.00014262	neg	OPLAH	Arenaviridae	T3
SSB1	-1.20449	0.307403	8.92e-05	0.00272951	0	2	0.0537392	0.81668	0.406278	0.98196	1	24.5799	6.11e-05	0.00039263	neg	SSB	Arenaviridae	T3
MX2	3.60466	0.920138	8.95e-05	0.00273271	1.19319	3	4.15103	0.125492	66.3122	2.33e-12	2.18e-10	0.0013102	1	1	pos	MX2	Arenaviridae	T3
SMC6	-0.595323	0.152015	8.99e-05	0.00274233	0	3	0.00455173	0.997727	1.74787	0.941366	1	14.6732	0.0229568	0.0646563	neg	SMC6	Arenaviridae	T3
S100P1	3.524	0.900103	9.04e-05	0.00274723	1.0256	3	3.4517	0.178022	62.2377	1.58e-11	1.13e-09	0.0055194	1	1	pos	S100P	Arenaviridae	T3
EVPL	-1.40345	0.358525	9.06e-05	0.00274723	0	4	2.13502	0.544861	0.277616	0.999986	1	35.4352	2.23e-05	0.00016328	neg	EVPL	Arenaviridae	T3
C12orf29	-1.3574	0.34681	9.08e-05	0.00274723	0.12741	4	4.06359	0.254679	0.9875	0.998326	1	45.8017	2.59e-07	3.74e-06	neg	C12orf29	Arenaviridae	T3
CD99	1.02133	0.260964	9.09e-05	0.00274723	0	4	1.86284	0.601358	24.3163	0.00202794	0.00684096	1.62807	0.990372	1	pos	CD99	Arenaviridae	T3
PLIN5	1.18562	0.303184	9.21e-05	0.00277052	0	2	0.315078	0.574581	44.7374	4.51e-09	1.33e-07	1.61629	0.805862	1	pos	PLIN5	Arenaviridae	T3
PIK3CB	1.20222	0.307629	9.31e-05	0.00279117	0	4	0.603717	0.895581	31.5402	0.00011256	0.00067122	0.569703	0.999781	1	pos	PIK3CB	Arenaviridae	T3
AIFM2	1.86643	0.47813	9.48e-05	0.0028299	0.191225	2	1.67764	0.195238	47.2683	1.34e-09	4.76e-08	0.164546	0.996796	1	pos	AIFM2	Arenaviridae	T3
ZNRF1	0.826063	0.211823	9.63e-05	0.00286393	0.00170692	3	2.02027	0.364169	42.6075	1.39e-07	2.35e-06	10.799	0.0947901	0.210216	pos	ZNRF1	Arenaviridae	T3
ADRB2	-2.0973	0.537822	9.63e-05	0.00286393	0.378465	3	3.03235	0.21955	0.0324206	0.999999	1	48.5427	9.2e-09	2.32e-07	neg	ADRB2	Arenaviridae	T3
ZNF711	-1.11356	0.285607	9.66e-05	0.00286393	0.0259944	3	2.16843	0.338166	0.34351	0.999257	1	31.646	1.91e-05	0.0001424	neg	ZNF711	Arenaviridae	T3
TP53I131	-1.96829	0.50483	9.66e-05	0.00286393	0.358832	4	4.63738	0.200359	0.0250389	1	1	55.5886	3.39e-09	1.02e-07	neg	TP53I13	Arenaviridae	T3
ZDHHC141	1.01776	0.26123	9.78e-05	0.0028903	0	3	0.169725	0.918639	34.0934	6.45e-06	6.19e-05	7.30009	0.293984	0.512024	pos	ZDHHC14	Arenaviridae	T3
ARL4C	-1.60371	0.411631	9.78e-05	0.0028903	0.121016	2	1.42522	0.232545	0.352711	0.986162	1	30.5261	3.82e-06	3.66e-05	neg	ARL4C	Arenaviridae	T3
LIG12	2.70567	0.694576	9.8e-05	0.00289252	0.921295	4	6.03957	0.109701	66.6514	2.27e-11	1.52e-09	0.0467691	1	1	pos	LIG1	Arenaviridae	T3
TGFBR32	-1.37954	0.354286	9.87e-05	0.00290703	0.0885526	4	3.63045	0.304234	0.668426	0.999602	1	34.9121	2.77e-05	0.00019907	neg	TGFBR3	Arenaviridae	T3
PARS2	1.21383	0.3122	0.00010109	0.00297405	0	3	0.962994	0.617858	33.1626	9.76e-06	8.75e-05	0.516281	0.997635	1	pos	PARS2	Arenaviridae	T3
WDFY3	0.968312	0.249166	0.00010182	0.0029868	0.021825	3	2.22678	0.328444	38.38	9.47e-07	1.2e-05	1.5614	0.955312	1	pos	WDFY3	Arenaviridae	T3
FLT3	-1.66296	0.428155	0.00010275	0.0030052	0	3	0.63367	0.728451	0.137256	0.999949	1	30.2564	3.51e-05	0.00024294	neg	FLT3	Arenaviridae	T3
PIM3	1.86374	0.480356	0.0001045	0.00304752	0	2	0.40404	0.52501	26.1164	3e-05	0.00022575	0.0193309	0.999954	1	pos	PIM3	Arenaviridae	T3
FAM216A2	-3.41589	0.880494	0.00010466	0.00304791	0	2	0.30519	0.580647	0.0144828	0.999974	1	31.8585	2.04e-06	2.12e-05	neg	FAM216A	Arenaviridae	T3
STAT1	3.38044	0.87186	0.00010563	0.00305831	1.72997	4	28.0182	3.6e-06	111.691	1.71e-20	2.85e-17	0.267722	0.999988	1	pos	STAT1	Arenaviridae	T3
PIR	1.63725	0.422862	0.00010802	0.00311386	0.114029	4	3.52966	0.316936	42.1558	1.27e-06	1.54e-05	0.121789	0.999999	1	pos	PIR	Arenaviridae	T3
ZC2HC1C	1.95569	0.505375	0.00010894	0.00313579	0	3	0.700601	0.704476	32.1106	1.55e-05	0.00013049	0.0551304	0.999997	1	pos	ZC2HC1C	Arenaviridae	T3
PDZD11	1.63985	0.424223	0.00011084	0.00317691	0	3	0.802611	0.669446	29.5726	4.74e-05	0.000331	0.23328	0.999758	1	pos	PDZD11	Arenaviridae	T3
RTN4IP11	-1.39462	0.360908	0.00011146	0.00318547	0	3	1.41088	0.49389	0.105838	0.999976	1	30.4773	3.19e-05	0.00022408	neg	RTN4IP1	Arenaviridae	T3
MIEF2	-1.87154	0.484444	0.00011188	0.00319169	0	3	0.182807	0.912649	0.102211	0.999979	1	29.823	4.25e-05	0.00028618	neg	MIEF2	Arenaviridae	T3
KCNN4	-1.67064	0.432471	0.000112	0.00319169	0	3	0.171958	0.917614	0.0504697	0.999997	1	30.4383	3.24e-05	0.00022731	neg	KCNN4	Arenaviridae	T3
CCNH1	-1.64425	0.426092	0.0001139	0.003232	0	3	0.360614	0.835014	0.125275	0.999961	1	29.611	4.66e-05	0.00030845	neg	CCNH	Arenaviridae	T3
PPP1R351	-1.96986	0.51062	0.00011442	0.00324001	0	3	0.66323	0.717763	0.0288455	1	1	33.2703	9.3e-06	7.81e-05	neg	PPP1R35	Arenaviridae	T3
PDCD1LG2	1.37687	0.356946	0.00011461	0.00324001	0	3	0.722192	0.696912	31.4555	2.07e-05	0.00016637	0.356703	0.999172	1	pos	PDCD1LG2	Arenaviridae	T3
DEFB1	1.66967	0.433089	0.00011561	0.0032551	0.00308631	3	2.00992	0.366059	31.974	1.65e-05	0.00013722	0.235635	0.99975	1	pos	DEFB1	Arenaviridae	T3
FAM241A	1.23431	0.320176	0.00011568	0.0032551	0	3	1.34363	0.51078	50.6303	3.51e-09	1.08e-07	1.19216	0.97727	1	pos	FAM241A	Arenaviridae	T3
SOD2	1.12628	0.292156	0.00011569	0.0032551	0	4	0.365923	0.947188	30.693	0.00015932	0.00088459	0.57533	0.999773	1	pos	SOD2	Arenaviridae	T3
THY1	-1.07507	0.27905	0.00011687	0.00328369	0	4	2.52553	0.470696	0.744762	0.999404	1	37.5545	9.1e-06	7.67e-05	neg	THY1	Arenaviridae	T3
TXNL1	1.71343	0.444814	0.00011716	0.0032871	0.272406	4	4.58033	0.205236	56.712	2.05e-09	6.83e-08	1.81058	0.986278	1	pos	TXNL1	Arenaviridae	T3
ZNF43	-1.83544	0.477937	0.00012286	0.00343442	0	2	0.332001	0.564483	0.00647684	0.999995	1	25.8694	3.36e-05	0.00023442	neg	ZNF43	Arenaviridae	T3
TMEM245	1.1152	0.290398	0.00012292	0.00343442	0	2	0.380494	0.537339	20.8805	0.00033443	0.00160675	0.891637	0.925758	1	pos	TMEM245	Arenaviridae	T3
TRMT10A1	1.47088	0.3831	0.00012333	0.00343517	0	2	0.554449	0.456506	19.811	0.00054417	0.00237927	0.0792669	0.999235	1	pos	TRMT10A	Arenaviridae	T3
ITGAE	-1.65147	0.430166	0.00012346	0.00343517	0	3	1.92204	0.382502	0.226668	0.999777	1	31.5655	1.98e-05	0.00014661	neg	ITGAE	Arenaviridae	T3
CSTB	1.23915	0.323058	0.00012521	0.00346929	0	3	0.0651755	0.967937	27.5122	0.00011607	0.0006864	0.266224	0.999644	1	pos	CSTB	Arenaviridae	T3
P2RY2	1.82075	0.474742	0.00012544	0.00347077	0	2	0.0112691	0.915458	25.1775	4.63e-05	0.00032504	0.00847081	0.999991	1	pos	P2RY2	Arenaviridae	T3
MST1R	1.68482	0.439426	0.000126	0.0034773	0	3	1.48509	0.475901	32.3912	1.37e-05	0.0001171	0.0570719	0.999996	1	pos	MST1R	Arenaviridae	T3
UNC119	-1.38259	0.360603	0.00012602	0.0034773	0	4	2.21749	0.528511	0.171811	0.999998	1	35.7644	1.94e-05	0.00014429	neg	UNC119	Arenaviridae	T3
TTC4	1.7372	0.453442	0.00012754	0.00351132	0	3	1.82105	0.402313	37.4018	1.47e-06	1.75e-05	0.0162778	1	1	pos	TTC4	Arenaviridae	T3
DGKD	-1.65823	0.432842	0.00012761	0.00351132	0	3	0.216665	0.897329	0.0462219	0.999998	1	30.4643	3.21e-05	0.00022496	neg	DGKD	Arenaviridae	T3
HARS1	3.99825	1.04418	0.00012863	0.0035338	1.97284	3	5.41521	0.0666963	71.7367	1.8e-13	2.41e-11	0.00666708	1	1	pos	HARS1	Arenaviridae	T3
PET1001	-3.2998	0.861841	0.00012878	0.0035338	0	2	0.606751	0.436014	0.0213683	0.999943	1	31.3428	2.61e-06	2.63e-05	neg	PET100	Arenaviridae	T3
PSMA6	4.10928	1.07373	0.00012965	0.00354796	1.98518	3	5.24887	0.0724806	73.2352	8.86e-14	1.33e-11	0.00285548	1	1	pos	PSMA6	Arenaviridae	T3
NOS1	0.861518	0.225173	0.00013023	0.0035589	0	3	1.87171	0.39225	45.6576	3.46e-08	7.26e-07	4.15321	0.655952	0.901111	pos	NOS1	Arenaviridae	T3
ST3GAL2	0.841017	0.219862	0.00013066	0.00356587	0	4	0.549475	0.907895	39.2708	4.38e-06	4.46e-05	2.31941	0.969621	1	pos	ST3GAL2	Arenaviridae	T3
EIF3K	-1.17366	0.306869	0.00013097	0.00356875	0.0564018	4	3.49374	0.321575	14.3909	0.0721287	0.126919	52.6691	1.25e-08	3e-07	neg	EIF3K	Arenaviridae	T3
HRK	-1.08173	0.282854	0.00013112	0.00356875	0	2	0.483878	0.486671	1.38534	0.84674	0.961808	27.5521	1.54e-05	0.00011892	neg	HRK	Arenaviridae	T3
LRRC42	2.0663	0.540584	0.00013218	0.00358547	0.473306	4	5.12307	0.163004	60.5315	3.67e-10	1.6e-08	0.144631	0.999999	1	pos	LRRC42	Arenaviridae	T3
PHF20L11	-0.736349	0.192661	0.00013237	0.00358547	0	3	1.09905	0.577224	24.4031	0.00044019	0.00199583	41.768	2.04e-07	3.05e-06	neg	PHF20L1	Arenaviridae	T3
HSD11B1	1.35245	0.353872	0.00013246	0.00358547	0	4	0.538681	0.910315	32.0342	9.18e-05	0.00056712	0.280217	0.999986	1	pos	HSD11B1	Arenaviridae	T3
CSPP1	-0.912562	0.238864	0.00013322	0.0036014	0.0253896	4	3.3373	0.342484	3.75234	0.878748	0.985278	70.9079	3.24e-12	3.48e-10	neg	CSPP1	Arenaviridae	T3
SERPINA12	0.954982	0.25	0.00013349	0.00360365	0	4	1.48739	0.685184	26.1928	0.00097339	0.00378169	1.28489	0.99573	1	pos	SERPINA1	Arenaviridae	T3
PPFIA4	1.65424	0.433182	0.0001341	0.00360411	0	3	1.39837	0.496991	31.3592	2.16e-05	0.00017205	0.0975074	0.999981	1	pos	PPFIA4	Arenaviridae	T3
RNF175	1.11938	0.293167	0.00013441	0.00360411	0	4	0.130661	0.98792	33.7932	4.43e-05	0.00031317	0.69025	0.999551	1	pos	RNF175	Arenaviridae	T3
TTC19	-1.47688	0.386927	0.00013512	0.00361827	0.163402	4	4.09614	0.251268	0.677337	0.999581	1	35.4125	2.25e-05	0.00016466	neg	TTC19	Arenaviridae	T3
METTL7B	1.38363	0.362726	0.00013644	0.00364888	0	4	2.01475	0.569351	35.3162	2.34e-05	0.000184	0.270157	0.999988	1	pos	METTL7B	Arenaviridae	T3
CDC42BPB	1.91824	0.50307	0.00013726	0.00366577	0.227707	3	2.81733	0.24447	36.3818	2.32e-06	2.58e-05	0.0446691	0.999998	1	pos	CDC42BPB	Arenaviridae	T3
DEGS2	3.23015	0.847681	0.00013864	0.00369482	0	2	0.124222	0.7245	30.3709	4.11e-06	4.23e-05	0.0135732	0.999977	1	pos	DEGS2	Arenaviridae	T3
FRMPD3	1.81527	0.476393	0.00013872	0.00369482	0	2	0.369526	0.543263	25.6199	3.77e-05	0.00027363	0.0070328	0.999994	1	pos	FRMPD3	Arenaviridae	T3
IL371	1.47862	0.388235	0.00013978	0.00371821	0	3	1.50833	0.470404	27.4281	0.00012036	0.00070804	0.379425	0.999012	1	pos	IL37	Arenaviridae	T3
H2BC17	1.82282	0.478658	0.00013999	0.00371891	0	2	0.766939	0.381166	25.8724	3.36e-05	0.00024861	0.0303451	0.999886	1	pos	H2BC17	Arenaviridae	T3
SYS11	1.00927	0.265318	0.00014237	0.00377205	0	3	1.30902	0.519697	26.3595	0.00019079	0.0010213	1.64554	0.949248	1	pos	SYS1	Arenaviridae	T3
CCAR1	-1.25219	0.329315	0.0001433	0.00379174	0	2	0.768901	0.380557	0.474458	0.975939	1	20.434	0.00040992	0.00204112	neg	CCAR1	Arenaviridae	T3
TTC141	-1.05641	0.277898	0.00014387	0.00380181	0.00880138	4	3.08118	0.379278	4.50591	0.808842	0.93217	69.0204	7.7e-12	6.87e-10	neg	TTC14	Arenaviridae	T3
HAX1	1.29542	0.340966	0.00014512	0.00382911	0	4	2.40701	0.492331	59.0883	7.03e-10	2.78e-08	1.76177	0.987465	1	pos	HAX1	Arenaviridae	T3
PPP1R111	0.920412	0.24231	0.00014559	0.00383183	0	4	2.6628	0.446586	37.2844	1.02e-05	9.08e-05	5.14337	0.742148	0.971521	pos	PPP1R11	Arenaviridae	T3
AKT32	-1.79356	0.472366	0.00014648	0.0038502	0.426651	3	6.13988	0.0464239	1.54042	0.956764	1	53.0784	1.13e-09	4.18e-08	neg	AKT3	Arenaviridae	T3
FLYWCH1	1.13792	0.299915	0.00014816	0.00388947	0.0436379	3	2.35097	0.308669	26.8113	0.00015708	0.00087482	1.06581	0.982994	1	pos	FLYWCH1	Arenaviridae	T3
PTRHD11	-3.17656	0.838407	0.00015137	0.00396324	0	2	0.119547	0.729526	0.0142668	0.999975	1	29.9699	4.96e-06	4.58e-05	neg	PTRHD1	Arenaviridae	T3
TRAPPC1	1.58752	0.419222	0.00015259	0.00398997	0	3	0.785248	0.675282	28.5895	7.27e-05	0.00047119	0.286746	0.999559	1	pos	TRAPPC1	Arenaviridae	T3
DHRS3	-1.30986	0.346486	0.00015657	0.00406723	0	4	1.16086	0.762405	0.588245	0.999753	1	31.2979	0.00012434	0.00072336	neg	DHRS3	Arenaviridae	T3
VEGFB1	-1.90914	0.505083	0.00015692	0.00407126	0.200374	3	2.53663	0.281305	0.00931777	1	1	44.8595	4.99e-08	9.59e-07	neg	VEGFB	Arenaviridae	T3
IRF2	1.97594	0.523269	0.00015927	0.00411621	0.466178	4	5.41628	0.143733	64.1936	6.97e-11	3.81e-09	0.111039	1	1	pos	IRF2	Arenaviridae	T3
CYP51A1	-1.47009	0.389404	0.00015985	0.00412583	0	2	0.0165698	0.897576	0.105038	0.998668	1	21.1493	0.0002958	0.00153644	neg	CYP51A1	Arenaviridae	T3
MAPK13	-1.1507	0.305106	0.00016229	0.00417802	0	3	0.700691	0.704445	0.871811	0.990009	1	41.0528	2.83e-07	4.02e-06	neg	MAPK13	Arenaviridae	T3
DENR1	-0.860607	0.228357	0.0001641	0.00421372	0	3	1.70365	0.426635	2.38317	0.881307	0.987208	30.4021	3.3e-05	0.00023054	neg	DENR	Arenaviridae	T3
CCL81	2.55563	0.678557	0.0001657	0.00424845	0.396611	3	2.75582	0.252105	50.0944	4.5e-09	1.33e-07	0.0101016	1	1	pos	CCL8	Arenaviridae	T3
MICALL2	1.1011	0.29238	0.00016588	0.00424845	0	3	0.752775	0.686336	33.7682	7.46e-06	7e-05	12.0968	0.0598428	0.144068	pos	MICALL2	Arenaviridae	T3
CCDC126	1.17188	0.31158	0.00016917	0.00431071	0.0900649	4	3.85396	0.277672	45.0125	3.66e-07	5.3e-06	3.46725	0.901717	1	pos	CCDC126	Arenaviridae	T3
PDE3B	-1.67414	0.445363	0.00017057	0.00434061	0.176686	3	2.77566	0.249617	1.15091	0.97924	1	50.1358	4.42e-09	1.26e-07	neg	PDE3B	Arenaviridae	T3
ADRA1A	1.03365	0.275101	0.00017173	0.00436168	0	3	0.709209	0.701451	20.8408	0.00195939	0.0066638	2.11065	0.909245	1	pos	ADRA1A	Arenaviridae	T3
METTL41	2.00917	0.534754	0.00017183	0.00436168	0.546122	4	5.86391	0.118422	52.4921	1.35e-08	3.26e-07	0.227868	0.999994	1	pos	METTL4	Arenaviridae	T3
SLC44A2	-1.53959	0.409979	0.00017314	0.00438378	0.1799	3	3.09255	0.21304	0.606692	0.996288	1	37.9656	1.14e-06	1.29e-05	neg	SLC44A2	Arenaviridae	T3
TLR6	2.18093	0.581065	0.00017449	0.0044013	0.647658	3	5.56323	0.0619383	46.1846	2.72e-08	5.91e-07	0.160865	0.999918	1	pos	TLR6	Arenaviridae	T3
PNOC	-2.09444	0.558096	0.00017485	0.00440484	0.473771	4	4.89498	0.17965	0.21391	0.999995	1	52.7425	1.21e-08	2.92e-07	neg	PNOC	Arenaviridae	T3
NEURL41	-3.46281	0.922946	0.00017549	0.00440988	0	2	0.850712	0.356351	0.00077882	1	1	35.3394	3.96e-07	5.31e-06	neg	NEURL4	Arenaviridae	T3
RGCC	-1.44091	0.384398	0.00017791	0.00445366	0	3	0.87497	0.645658	0.230276	0.999767	1	23.4069	0.00067105	0.00312279	neg	RGCC	Arenaviridae	T3
FAM89A	1.95619	0.521906	0.00017813	0.00445366	0.1376	3	2.38584	0.303335	36.4327	2.27e-06	2.53e-05	0.116498	0.999968	1	pos	FAM89A	Arenaviridae	T3
SORT1	1.02302	0.272971	0.00017843	0.00445574	0	3	1.09453	0.578529	38.158	1.05e-06	1.31e-05	3.03819	0.804038	1	pos	SORT1	Arenaviridae	T3
TRIM10	0.818815	0.218658	0.00018058	0.00450375	0	3	1.51789	0.468161	23.8131	0.00056526	0.00245001	2.80486	0.83291	1	pos	TRIM10	Arenaviridae	T3
SMG71	1.02196	0.272953	0.00018105	0.00450728	0	4	1.91081	0.591122	35.5023	2.17e-05	0.00017206	5.86055	0.662849	0.906997	pos	SMG7	Arenaviridae	T3
USP331	0.892211	0.23831	0.00018118	0.00450728	0	4	2.61764	0.454406	46.3198	2.07e-07	3.24e-06	9.33221	0.315051	0.539035	pos	USP33	Arenaviridae	T3
RIPPLY2	1.78442	0.476796	0.00018219	0.00452681	0	2	0.907575	0.340759	25.8869	3.34e-05	0.0002474	0.00942652	0.999989	1	pos	RIPPLY2	Arenaviridae	T3
CDKN2D1	1.1988	0.320514	0.00018385	0.00456255	0	4	2.5238	0.471005	47.0274	1.52e-07	2.51e-06	1.79264	0.986722	1	pos	CDKN2D	Arenaviridae	T3
MAP4K11	-1.37648	0.368496	0.00018741	0.00463932	0.0674719	3	2.33217	0.311585	0.168823	0.999906	1	31.1249	2.4e-05	0.00017437	neg	MAP4K1	Arenaviridae	T3
ROCK2	1.29949	0.347932	0.00018779	0.00464286	0.148318	4	4.36549	0.224606	59.6995	5.34e-10	2.2e-08	1.13313	0.997259	1	pos	ROCK2	Arenaviridae	T3
ZNF8231	1.60323	0.42938	0.00018859	0.00465694	0	3	0.614257	0.735556	29.8601	4.18e-05	0.00029794	0.0559965	0.999996	1	pos	ZNF823	Arenaviridae	T3
CCL23	1.12204	0.300537	0.00018888	0.00465843	0	2	0.695528	0.40429	17.3026	0.00168804	0.00590672	0.22792	0.993979	1	pos	CCL23	Arenaviridae	T3
EDEM3	-1.08173	0.289801	0.00018947	0.00466708	0	4	1.28813	0.731954	0.771628	0.999321	1	48.6608	7.38e-08	1.3e-06	neg	EDEM3	Arenaviridae	T3
ADAMDEC1	2.28286	0.611751	0.00019021	0.00467947	0.683999	4	5.62454	0.131377	58.4251	9.48e-10	3.57e-08	0.0795908	1	1	pos	ADAMDEC1	Arenaviridae	T3
NMI	3.60141	0.965219	0.00019058	0.00468292	2.55031	4	15.4141	0.00149486	85.3999	3.98e-15	9.93e-13	0.0260773	1	1	pos	NMI	Arenaviridae	T3
MAML1	1.19866	0.321688	0.00019443	0.00476123	0	3	0.34627	0.841024	22.1136	0.0011548	0.00433638	0.403767	0.99882	1	pos	MAML1	Arenaviridae	T3
SCARNA17	-1.74641	0.468699	0.00019448	0.00476123	0	2	0.0609308	0.805031	0.00985	0.999988	1	24.1568	7.43e-05	0.00046397	neg	SCARNA17	Arenaviridae	T3
TWISTNB	-4.06972	1.09237	0.00019485	0.00476452	1.78418	2	3.75404	0.0526799	2.11e-05	1	1	57.5753	9.37e-12	7.96e-10	neg	TWISTNB	Arenaviridae	T3
HSPA1L1	1.61628	0.434202	0.00019734	0.0048193	0.124799	3	2.53152	0.282026	30.0085	3.92e-05	0.00028245	0.130682	0.999956	1	pos	HSPA1L	Arenaviridae	T3
SINHCAF	-1.01719	0.273325	0.00019802	0.0048301	0.0157496	3	2.12399	0.345765	2.03833	0.916139	1	35.2986	3.77e-06	3.63e-05	neg	SINHCAF	Arenaviridae	T3
MYL12A1	1.19265	0.320916	0.00020209	0.00491728	0	3	0.754308	0.68581	45.2873	4.1e-08	8.43e-07	1.61918	0.951189	1	pos	MYL12A	Arenaviridae	T3
PRKCH1	-1.00393	0.270373	0.00020472	0.00496477	0.0268145	4	3.28012	0.350419	4.98147	0.759555	0.891151	39.1769	4.56e-06	4.26e-05	neg	PRKCH	Arenaviridae	T3
CHD7	-1.05082	0.283011	0.00020483	0.00496477	0.0586135	3	2.57727	0.275647	27.7341	0.00010544	0.0006369	45.6249	3.52e-08	7.1e-07	neg	CHD7	Arenaviridae	T3
LPCAT3	1.77667	0.478534	0.00020503	0.00496477	0.229652	4	3.99033	0.262511	46.8793	1.62e-07	2.64e-06	0.23139	0.999993	1	pos	LPCAT3	Arenaviridae	T3
RASAL2	0.867251	0.233863	0.00020859	0.00504491	0	3	1.81392	0.40375	36.4179	2.29e-06	2.55e-05	44.5697	5.7e-08	1.06e-06	pos	RASAL2	Arenaviridae	T3
NOX1	-0.85975	0.232016	0.00021092	0.00507654	0	4	2.24645	0.522856	10.2204	0.249898	0.362678	57.7361	1.29e-09	4.63e-08	neg	NOX1	Arenaviridae	T3
LILRP2	1.75544	0.47375	0.00021105	0.00507654	0	2	0.810182	0.368066	25.3183	4.34e-05	0.00030776	0.0102017	0.999987	1	pos	LILRP2	Arenaviridae	T3
C15orf611	-1.74733	0.471604	0.00021133	0.00507654	0	2	0.553521	0.456883	0.00961069	0.999988	1	24.8515	5.39e-05	0.0003501	neg	C15orf61	Arenaviridae	T3
MRPL38	1.03416	0.279152	0.00021169	0.00507654	0	3	0.6213	0.73297	30.8273	2.73e-05	0.00020916	0.701027	0.994469	1	pos	MRPL38	Arenaviridae	T3
GIMAP6	1.8925	0.510885	0.00021193	0.00507654	0.393964	4	5.01841	0.170454	57.2329	1.62e-09	5.6e-08	0.0784591	1	1	pos	GIMAP6	Arenaviridae	T3
AP2S1	1.12956	0.305239	0.00021512	0.00514666	0.0229787	4	3.17466	0.365472	45.9639	2.41e-07	3.69e-06	3.18058	0.922519	1	pos	AP2S1	Arenaviridae	T3
AVPR1A	1.14971	0.310742	0.0002157	0.00515444	0	2	0.0475551	0.827374	73.9273	3.36e-15	8.72e-13	6.07707	0.193466	0.371837	pos	AVPR1A	Arenaviridae	T3
TRPM7	-0.879038	0.237633	0.00021633	0.00515697	0	3	1.2281	0.541156	2.59743	0.857408	0.970065	50.6855	3.43e-09	1.03e-07	neg	TRPM7	Arenaviridae	T3
ZNF613	2.07042	0.560082	0.00021847	0.00520195	0.613428	4	6.1795	0.103196	61.2384	2.66e-10	1.22e-08	0.220929	0.999994	1	pos	ZNF613	Arenaviridae	T3
HRH2	1.54474	0.418031	0.00021964	0.00522347	0	3	1.01625	0.601623	28.0768	9.09e-05	0.00056194	0.257157	0.999678	1	pos	HRH2	Arenaviridae	T3
LILRA1	1.1057	0.299705	0.00022487	0.00531736	0	2	0.00164272	0.96767	17.9308	0.00127314	0.00470992	0.262959	0.992078	1	pos	LILRA1	Arenaviridae	T3
RPL31	-1.0045	0.272301	0.00022518	0.00531736	0	2	0.0130524	0.909042	6.02885	0.197004	0.297	44.4826	5.09e-09	1.41e-07	neg	RPL31	Arenaviridae	T3
IL27RA	-0.933616	0.253517	0.00023081	0.00543747	0	4	2.49022	0.47706	1.75456	0.987634	1	45.7013	2.71e-07	3.88e-06	neg	IL27RA	Arenaviridae	T3
RNF14	2.3637	0.643321	0.00023858	0.00561385	0.713096	3	6.05315	0.0484814	56.3753	2.44e-10	1.14e-08	0.0393739	0.999999	1	pos	RNF14	Arenaviridae	T3
MAP7	-0.903738	0.246042	0.00023963	0.00563178	0	4	1.05456	0.788053	1.95873	0.982251	1	38.3394	6.52e-06	5.79e-05	neg	MAP7	Arenaviridae	T3
GORAB	1.74803	0.475979	0.00024021	0.00563878	0	3	0.0121071	0.993965	27.8592	9.99e-05	0.00060867	0.0875267	0.999986	1	pos	GORAB	Arenaviridae	T3
MRPL42	1.11665	0.304137	0.00024108	0.00565261	0.0379719	3	2.26255	0.322622	37.404	1.47e-06	1.75e-05	0.507264	0.997749	1	pos	MRPL42	Arenaviridae	T3
TMEM38B	0.859181	0.234148	0.00024312	0.00567273	0	3	0.361853	0.834497	23.1632	0.00074362	0.00304037	1.7038	0.944828	1	pos	TMEM38B	Arenaviridae	T3
HCFC11	1.00712	0.274499	0.00024357	0.00567273	0	4	2.27127	0.518048	33.7036	4.6e-05	0.00032313	1.98852	0.981362	1	pos	HCFC1	Arenaviridae	T3
PIK3IP1	-0.981689	0.267574	0.00024364	0.00567273	0	4	0.323557	0.955539	3.39871	0.906907	1	56.1468	2.64e-09	8.28e-08	neg	PIK3IP1	Arenaviridae	T3
SCRN3	0.895248	0.244527	0.00025109	0.0058191	0.0150498	4	3.17232	0.365812	34.5273	3.26e-05	0.00024265	5.93291	0.654747	0.900337	pos	SCRN3	Arenaviridae	T3
PLA1A	1.3041	0.356371	0.00025281	0.00584534	0	3	1.65561	0.437008	43.757	8.26e-08	1.51e-06	0.575052	0.996802	1	pos	PLA1A	Arenaviridae	T3
H3C3	1.71143	0.467851	0.00025413	0.00586904	0	2	0.424574	0.514664	24.14	7.49e-05	0.00048283	0.0106587	0.999986	1	pos	H3C3	Arenaviridae	T3
EIF2S3	-1.16797	0.319344	0.0002548	0.0058777	0	2	0.119023	0.730097	0.521326	0.971392	1	21.1778	0.00029197	0.00152131	neg	EIF2S3	Arenaviridae	T3
KLHDC9	-2.2585	0.618882	0.00026293	0.00604438	0.754219	4	5.98724	0.112233	0.190641	0.999997	1	58.6116	8.72e-10	3.4e-08	neg	KLHDC9	Arenaviridae	T3
CCDC30	1.71616	0.470403	0.00026401	0.00606226	0	2	6.86e-05	0.993393	19.1927	0.00072031	0.00296143	0.0799464	0.999222	1	pos	CCDC30	Arenaviridae	T3
TPCN2	0.918006	0.251697	0.00026504	0.00607895	0	4	1.41206	0.70271	62.4403	1.54e-10	7.71e-09	4.38436	0.820888	1	pos	TPCN2	Arenaviridae	T3
ZNF443	1.22825	0.336873	0.00026631	0.00610107	0	2	0.00072046	0.978586	26.3451	2.7e-05	0.00020665	1.51106	0.82468	1	pos	ZNF443	Arenaviridae	T3
BID1	1.11488	0.305974	0.00026875	0.00614975	0.0487954	3	2.37871	0.304417	30.176	3.64e-05	0.00026592	2.17363	0.903057	1	pos	BID	Arenaviridae	T3
EFHD2	1.20076	0.32958	0.00026918	0.00615124	0.0529044	3	2.36507	0.306501	44.9726	4.74e-08	9.51e-07	0.960027	0.987082	1	pos	EFHD2	Arenaviridae	T3
ALKBH1	1.55144	0.425899	0.00026973	0.00615124	0.218013	4	4.28334	0.232449	66.4206	2.53e-11	1.67e-09	0.948443	0.998554	1	pos	ALKBH1	Arenaviridae	T3
TP53RK	1.04467	0.286865	0.00027087	0.00616315	0.0120456	4	3.09761	0.376819	46.1233	2.25e-07	3.47e-06	3.61905	0.889757	1	pos	TP53RK	Arenaviridae	T3
DNAH12	1.38928	0.382046	0.00027646	0.00627598	0	3	1.65037	0.438154	22.126	0.00114882	0.00431878	0.39405	0.9989	1	pos	DNAH12	Arenaviridae	T3
SAMD9L	2.15738	0.593449	0.00027762	0.00629523	0.609495	3	4.9427	0.0844706	54.039	7.24e-10	2.84e-08	0.0681066	0.999994	1	pos	SAMD9L	Arenaviridae	T3
FCAR1	0.82529	0.227175	0.00028032	0.00634095	0	3	1.16328	0.558981	23.7287	0.00058579	0.0025161	2.837	0.82901	1	pos	FCAR	Arenaviridae	T3
TCF4	-0.701153	0.193028	0.00028081	0.00634095	0	3	1.04433	0.593236	12.6874	0.0482783	0.0906868	15.4985	0.0167143	0.049379	neg	TCF4	Arenaviridae	T3
CEP63	-1.22151	0.336435	0.00028262	0.00636568	0.150921	4	4.50902	0.211487	1.41087	0.994091	1	44.6734	4.24e-07	5.63e-06	neg	CEP63	Arenaviridae	T3
CSGALNACT1	1.19418	0.329195	0.00028609	0.00643595	0	3	0.862998	0.649535	28.4923	7.59e-05	0.00048742	0.56085	0.997017	1	pos	CSGALNACT1	Arenaviridae	T3
ALG51	-1.54469	0.425986	0.00028767	0.00645148	0.287236	4	4.97962	0.173295	0.840845	0.999068	1	57.9315	1.18e-09	4.33e-08	neg	ALG5	Arenaviridae	T3
FGR	0.899682	0.248114	0.00028775	0.00645148	0	4	0.551026	0.907546	19.2075	0.0137883	0.0321485	1.1063	0.997483	1	pos	FGR	Arenaviridae	T3
CSRNP31	0.928847	0.256197	0.00028839	0.00645148	0.0407786	4	3.45509	0.326634	20.1458	0.00979837	0.0241985	1.93976	0.982803	1	pos	CSRNP3	Arenaviridae	T3
TMEM208	1.60946	0.444489	0.00029356	0.00653788	0.218791	4	4.14459	0.246268	41.8463	1.45e-06	1.74e-05	0.336919	0.999971	1	pos	TMEM208	Arenaviridae	T3
HEMGN1	-1.0833	0.299417	0.00029684	0.00659627	0	4	1.07625	0.782811	0.485721	0.999881	1	28.0173	0.00047098	0.00230041	neg	HEMGN	Arenaviridae	T3
CEBPA	1.1019	0.304652	0.00029814	0.00661305	0	2	0.22306	0.636718	23.0723	0.00012248	0.00071903	1.73734	0.783923	1	pos	CEBPA	Arenaviridae	T3
RFC4	-1.49379	0.413014	0.00029826	0.00661305	0	3	0.158299	0.923902	0.170644	0.999903	1	26.5593	0.00017509	0.00097186	neg	RFC4	Arenaviridae	T3
NPTX1	-1.11436	0.308194	0.00029945	0.00663196	0.0251099	4	3.17025	0.366114	0.439269	0.999919	1	32.7799	6.75e-05	0.00042777	neg	NPTX1	Arenaviridae	T3
PLOD3	1.24038	0.343088	0.00029994	0.00663563	0	4	0.226955	0.973125	29.0911	0.00030563	0.0014955	0.314594	0.999977	1	pos	PLOD3	Arenaviridae	T3
TNFRSF211	1.79206	0.496376	0.00030585	0.00673686	0.337366	3	3.74789	0.153517	43.3811	9.8e-08	1.75e-06	0.189781	0.999867	1	pos	TNFRSF21	Arenaviridae	T3
ZNF362	-1.21132	0.335667	0.00030773	0.00676081	0	4	2.94963	0.399456	31.2669	0.00012593	0.00073539	53.9175	7.16e-09	1.87e-07	neg	ZNF362	Arenaviridae	T3
EPB41L3	0.983476	0.272552	0.0003081	0.00676081	0	4	2.45278	0.483885	29.1168	0.00030248	0.00148429	0.814282	0.999171	1	pos	EPB41L3	Arenaviridae	T3
SLC13A2	1.34849	0.37373	0.00030834	0.00676081	0	2	0.802408	0.370374	21.319	0.00027373	0.00137258	0.108454	0.998582	1	pos	SLC13A2	Arenaviridae	T3
TMEM33	1.09553	0.303645	0.00030865	0.00676081	0.137875	4	5.1021	0.164472	59.7742	5.16e-10	2.15e-08	10.2391	0.248641	0.451595	pos	TMEM33	Arenaviridae	T3
ZNF6831	-1.51725	0.421155	0.00031508	0.006864	0	3	0.871232	0.646866	0.101482	0.999979	1	28.2763	8.33e-05	0.00051264	neg	ZNF683	Arenaviridae	T3
PXN	0.968177	0.268941	0.00031827	0.00691408	0.0139671	4	3.13567	0.371176	51.9427	1.73e-08	4.04e-07	4.74872	0.784064	1	pos	PXN	Arenaviridae	T3
YWHAG	1.12691	0.313081	0.00031894	0.00691789	0	4	0.72204	0.868008	51.9804	1.7e-08	4e-07	1.40622	0.994158	1	pos	YWHAG	Arenaviridae	T3
MSANTD1	2.76821	0.769297	0.00032022	0.0069307	0	2	0.529366	0.466874	27.1593	1.85e-05	0.00015069	0.0370735	0.99983	1	pos	MSANTD1	Arenaviridae	T3
ZNF317	-2.24469	0.624112	0.00032239	0.00697012	0.846752	4	6.81531	0.0780232	0.0982623	1	1	71.1031	2.96e-12	3.25e-10	neg	ZNF317	Arenaviridae	T3
COQ7	0.967554	0.269245	0.00032616	0.00704054	0	2	0.734936	0.391288	17.8588	0.00131501	0.00483525	0.354454	0.986033	1	pos	COQ7	Arenaviridae	T3
APOBEC3A1	1.70282	0.473871	0.00032635	0.00704054	0	2	0.402438	0.525833	23.0199	0.00012547	0.00073316	0.04354	0.999766	1	pos	APOBEC3A	Arenaviridae	T3
FGD4	1.28715	0.358224	0.00032672	0.00704077	0.0618983	3	2.2955	0.317349	32.566	1.27e-05	0.00010956	0.448105	0.998414	1	pos	FGD4	Arenaviridae	T3
FYN	-1.32294	0.368491	0.00033047	0.00711289	0.30478	4	7.88288	0.0484953	0.934768	0.998628	1	41.4766	1.7e-06	1.81e-05	neg	FYN	Arenaviridae	T3
LEF1	-1.10534	0.307916	0.000331	0.00711289	0.0813513	4	3.79669	0.284271	1.62424	0.990448	1	62.73	1.35e-10	7.33e-09	neg	LEF1	Arenaviridae	T3
CAMK1D	-1.07837	0.300544	0.00033316	0.00713852	0	2	0.616086	0.432505	0.379404	0.984128	1	20.0145	0.00049611	0.00240611	neg	CAMK1D	Arenaviridae	T3
ARTN	1.1547	0.32183	0.00033334	0.00713852	0.024264	3	2.15108	0.341113	23.0483	0.00078048	0.00316516	1.29139	0.97213	1	pos	ARTN	Arenaviridae	T3
CRY1	-1.25525	0.349861	0.0003334	0.00713852	0	3	1.70887	0.425524	1.08364	0.982242	1	42.4798	1.48e-07	2.3e-06	neg	CRY1	Arenaviridae	T3
EIF2AK2	3.09484	0.862861	0.00033486	0.00715608	1.18516	3	5.68697	0.0582223	82.3052	1.19e-15	4.04e-13	0.00333761	1	1	pos	EIF2AK2	Arenaviridae	T3
BAG4	1.00115	0.279131	0.00033493	0.00715608	0	3	0.874139	0.645926	44.7336	5.29e-08	1.05e-06	3.92954	0.686211	0.927562	pos	BAG4	Arenaviridae	T3
FLVCR2	0.974506	0.271854	0.00033751	0.00720339	0	4	1.02999	0.793995	27.1489	0.00066633	0.00277956	1.23874	0.996244	1	pos	FLVCR2	Arenaviridae	T3
ZNF669	-1.67011	0.466052	0.00033899	0.0072196	0	2	0.715624	0.397583	0.0138351	0.999976	1	23.9057	8.34e-05	0.00051285	neg	ZNF669	Arenaviridae	T3
NDUFB3	2.61384	0.73008	0.00034333	0.00729642	1.24962	4	7.33354	0.0619935	67.3332	1.67e-11	1.18e-09	0.136751	0.999999	1	pos	NDUFB3	Arenaviridae	T3
MX1	4.84208	1.35284	0.00034464	0.0073092	4.49285	4	10.5355	0.014522	104.646	4.78e-19	5.3e-16	0.00206047	1	1	pos	MX1	Arenaviridae	T3
ENTPD3	1.09225	0.305292	0.0003466	0.00733469	0.0629127	4	3.58553	0.309838	33.5555	4.89e-05	0.00033915	1.39655	0.994295	1	pos	ENTPD3	Arenaviridae	T3
LOH12CR2	1.28429	0.359302	0.00035105	0.00742113	0	2	0.524045	0.469121	29.6061	5.89e-06	5.74e-05	0.437014	0.979336	1	pos	LOH12CR2	Arenaviridae	T3
PPIA	0.768989	0.215203	0.00035249	0.00744362	0.0391923	3	2.34221	0.310025	45.2091	4.25e-08	8.68e-07	14.3987	0.0254865	0.0705283	pos	PPIA	Arenaviridae	T3
MT1L	1.77729	0.497637	0.00035499	0.00748203	0.0391857	2	1.07622	0.299545	25.2587	4.46e-05	0.00031536	0.011256	0.999984	1	pos	MT1L	Arenaviridae	T3
TIMM10B1	1.74782	0.489393	0.00035506	0.00748203	0	2	0.024772	0.874936	25.5216	3.95e-05	0.00028443	0.120137	0.998267	1	pos	TIMM10B	Arenaviridae	T3
IQCE	1.01181	0.283552	0.00035925	0.00756246	0	3	0.127143	0.938407	22.2164	0.00110625	0.00418156	0.540895	0.997305	1	pos	IQCE	Arenaviridae	T3
ARRDC1	0.964969	0.270587	0.00036219	0.00761626	0	3	0.26554	0.875667	20.6942	0.00208169	0.00697517	0.604816	0.99632	1	pos	ARRDC1	Arenaviridae	T3
ELF4	1.21591	0.341133	0.00036479	0.00766286	0.120097	4	4.02749	0.258511	46.9972	1.54e-07	2.53e-06	1.33132	0.995167	1	pos	ELF4	Arenaviridae	T3
CMTM2	1.50984	0.423632	0.00036519	0.00766322	0	3	1.16348	0.558925	28.7275	6.85e-05	0.00044824	0.0854163	0.999987	1	pos	CMTM2	Arenaviridae	T3
FABP7	0.971782	0.272828	0.00036821	0.00771851	0	4	0.641223	0.886934	28.5501	0.0003802	0.00178055	1.23181	0.996318	1	pos	FABP7	Arenaviridae	T3
CDK5R1	-1.17765	0.330779	0.00037052	0.0077587	0	3	1.42904	0.489427	0.83926	0.990979	1	31.6288	1.92e-05	0.00014322	neg	CDK5R1	Arenaviridae	T3
DHDH	1.65879	0.466001	0.00037137	0.00776851	0	2	0.873192	0.350073	23.9436	8.2e-05	0.00051861	0.0153853	0.999971	1	pos	DHDH	Arenaviridae	T3
CLEC9A1	-2.69885	0.758249	0.00037181	0.0077695	0	2	0.00938003	0.922845	0.0130006	0.999979	1	25.9816	3.19e-05	0.00022417	neg	CLEC9A	Arenaviridae	T3
IL6	1.82935	0.514227	0.00037444	0.00780006	0.444724	3	4.54206	0.103206	32.6893	1.2e-05	0.00010433	0.183051	0.999881	1	pos	IL6	Arenaviridae	T3
AMFR	-1.02665	0.28884	0.00037885	0.00787534	0	4	2.10605	0.55069	3.64119	0.88796	0.992324	56.9007	1.88e-09	6.27e-08	neg	AMFR	Arenaviridae	T3
CREBBP	-0.490291	0.137981	0.00038041	0.0078997	0	2	0.519359	0.471115	14.7044	0.00535536	0.0148548	22.5328	0.00015696	0.00088268	neg	CREBBP	Arenaviridae	T3
PSPC1	-0.964369	0.271437	0.00038112	0.00790203	0	3	1.98968	0.369782	5.69922	0.457713	0.5972	64.384	5.76e-12	5.46e-10	neg	PSPC1	Arenaviridae	T3
FXR2	1.07749	0.303288	0.00038132	0.00790203	0	4	0.254203	0.968398	30.4381	0.00017681	0.0009593	0.820338	0.999149	1	pos	FXR2	Arenaviridae	T3
NOTCH2	1.59013	0.447637	0.00038193	0.00790663	0.378697	4	5.75036	0.124408	56.4994	2.25e-09	7.41e-08	1.22957	0.996341	1	pos	NOTCH2	Arenaviridae	T3
TOR1AIP2	0.750085	0.211454	0.00038923	0.00804099	0	4	0.927119	0.818879	32.305	8.21e-05	0.00051884	25.3261	0.00136854	0.00577875	pos	TOR1AIP2	Arenaviridae	T3
AFF41	-0.616657	0.173854	0.00038967	0.00804172	0	2	0.307758	0.579059	15.6716	0.00349297	0.0104836	24.9005	5.27e-05	0.00034381	neg	AFF4	Arenaviridae	T3
TAPBP	1.61557	0.455591	0.000391	0.0080525	0.424932	4	7.06604	0.0698225	64.3525	6.48e-11	3.58e-09	2.29097	0.970767	1	pos	TAPBP	Arenaviridae	T3
CTSF	-3.8711	1.09226	0.00039395	0.00809275	2.72851	4	8.88064	0.0309206	0.00460641	1	1	88.8175	8.08e-16	6.45e-13	neg	CTSF	Arenaviridae	T3
VCPIP1	1.63941	0.462593	0.00039417	0.00809275	0.284877	3	3.79918	0.14963	50.7354	3.35e-09	1.03e-07	1.80194	0.936983	1	pos	VCPIP1	Arenaviridae	T3
PWP1	-2.54252	0.717693	0.00039616	0.00812541	0.921303	3	5.6341	0.0597819	0.0183135	1	1	68.6785	7.63e-13	1.12e-10	neg	PWP1	Arenaviridae	T3
OSGEPL1	-1.03928	0.293457	0.00039784	0.00814974	0	3	1.26865	0.530293	2.11511	0.908813	1	29.9454	4.03e-05	0.00027309	neg	OSGEPL1	Arenaviridae	T3
ZNF2811	-1.15641	0.326549	0.00039817	0.00814974	0	2	0.00078001	0.977719	1.0543	0.901454	1	24.4225	6.57e-05	0.00041808	neg	ZNF281	Arenaviridae	T3
PARP10	0.975605	0.275739	0.00040296	0.00823936	0	2	0.819097	0.365444	41.0355	2.64e-08	5.77e-07	4.90189	0.297513	0.516145	pos	PARP10	Arenaviridae	T3
MINPP1	2.32747	0.657958	0.00040406	0.00824126	0.304287	2	1.53986	0.214639	33.9612	7.59e-07	9.92e-06	0.0112269	0.999984	1	pos	MINPP1	Arenaviridae	T3
STN1	1.06635	0.301537	0.00040562	0.00825991	0	3	0.378996	0.827375	54.5306	5.77e-10	2.36e-08	2.18079	0.902343	1	pos	STN1	Arenaviridae	T3
PPP1R15A	-1.10259	0.311818	0.00040622	0.00826383	0	4	2.6744	0.444595	1.27678	0.995824	1	40.4452	2.65e-06	2.66e-05	neg	PPP1R15A	Arenaviridae	T3
ZBTB24	-0.911118	0.257784	0.00040867	0.00829816	0	3	0.494786	0.780834	0.583712	0.996666	1	21.985	0.00121848	0.00521456	neg	ZBTB24	Arenaviridae	T3
REC8	1.12203	0.317463	0.00040874	0.00829816	0	4	0.87511	0.83143	39.4889	3.99e-06	4.12e-05	0.84131	0.999066	1	pos	REC8	Arenaviridae	T3
METTL6	1.03732	0.293654	0.00041173	0.00834975	0.0280132	4	3.21162	0.360134	45.7591	2.64e-07	3.99e-06	6.78829	0.559638	0.812597	pos	METTL6	Arenaviridae	T3
RNPC31	-1.09483	0.310082	0.00041435	0.00838649	0	2	0.226121	0.634415	9.0656	0.0594807	0.108111	31.1923	2.8e-06	2.79e-05	neg	RNPC3	Arenaviridae	T3
C6orf47	1.61296	0.457331	0.00042047	0.00848461	0	2	0.00315081	0.955237	22.0397	0.00019681	0.00104729	0.0204141	0.999948	1	pos	C6orf47	Arenaviridae	T3
CST9	1.61512	0.458009	0.00042127	0.00849204	0	2	0.0773805	0.780879	22.2224	0.00018099	0.00097771	0.0156405	0.99997	1	pos	CST9	Arenaviridae	T3
DRAP1	2.14361	0.607965	0.00042207	0.00849969	0.817803	4	7.20398	0.0656728	62.4768	1.52e-10	7.61e-09	0.178714	0.999998	1	pos	DRAP1	Arenaviridae	T3
ST7	1.16233	0.330076	0.00042927	0.00860993	0	3	1.17531	0.555629	21.7015	0.00137126	0.0049959	0.463968	0.99825	1	pos	ST7	Arenaviridae	T3
LSM41	-1.83663	0.522176	0.00043603	0.00871921	0.557114	4	6.75602	0.0800947	6.73451	0.565529	0.709112	76.1077	2.96e-13	5.42e-11	neg	LSM4	Arenaviridae	T3
ANKFY11	1.45817	0.41479	0.00043904	0.0087688	0.287728	4	5.51085	0.137991	64.7374	5.44e-11	3.06e-09	2.69583	0.951974	1	pos	ANKFY1	Arenaviridae	T3
APLP2	0.70399	0.200269	0.00043938	0.0087688	0.0130348	4	3.20284	0.361396	26.6315	0.00081835	0.00328918	5.2907	0.726102	0.960682	pos	APLP2	Arenaviridae	T3
GPSM1	-0.974001	0.277151	0.00044086	0.00878952	0	4	1.70798	0.63516	1.67052	0.989502	1	47.293	1.35e-07	2.13e-06	neg	GPSM1	Arenaviridae	T3
SLC25A61	-2.54979	0.725786	0.00044283	0.00882001	1.05057	3	5.98858	0.0500722	0.0183261	1	1	50.2119	4.26e-09	1.23e-07	neg	SLC25A6	Arenaviridae	T3
RORA	-1.10942	0.316071	0.00044808	0.00890298	0.121631	3	3.29467	0.192562	7.41497	0.284169	0.404024	62.5626	1.36e-11	1.07e-09	neg	RORA	Arenaviridae	T3
NFX11	-0.851851	0.242691	0.00044808	0.00890298	0	3	0.68631	0.709528	19.8034	0.00300157	0.00928784	29.9493	4.02e-05	0.00027273	neg	NFX1	Arenaviridae	T3
LDLRAP1	-1.28173	0.365181	0.00044834	0.00890298	0.132903	3	2.9498	0.228802	0.478269	0.998093	1	36.3082	2.4e-06	2.45e-05	neg	LDLRAP1	Arenaviridae	T3
ITPRIPL2	0.732152	0.20864	0.00044951	0.00891699	0	3	0.789909	0.673711	32.1764	1.51e-05	0.00012713	24.0438	0.00051266	0.00247437	pos	ITPRIPL2	Arenaviridae	T3
JUND	-1.02673	0.292902	0.00045598	0.00901898	0	2	0.00176922	0.966449	2.80017	0.591804	0.735777	21.3887	0.00026514	0.00140234	neg	JUND	Arenaviridae	T3
ATP6V1B2	1.7482	0.499401	0.00046421	0.00917253	0.356793	4	4.69663	0.195408	44.7129	4.17e-07	5.9e-06	0.333799	0.999972	1	pos	ATP6V1B2	Arenaviridae	T3
CAMK41	-2.04854	0.585363	0.00046596	0.00917996	0.563518	3	4.41914	0.109748	0.491015	0.997946	1	41.8718	1.95e-07	2.92e-06	neg	CAMK4	Arenaviridae	T3
RPS15A	-1.30791	0.373761	0.00046645	0.00918054	0.104666	2	1.54126	0.214431	15.0432	0.00461238	0.0131537	38.8911	7.34e-08	1.3e-06	neg	RPS15A	Arenaviridae	T3
VWF	0.512932	0.146628	0.00046845	0.00921082	0	3	0.897995	0.638268	25.768	0.00024592	0.00125584	2.67367	0.848547	1	pos	VWF	Arenaviridae	T3
ZNF586	-1.05833	0.30259	0.00046951	0.00922252	0	2	0.00403283	0.949365	0.646319	0.95778	1	23.852	8.55e-05	0.00052422	neg	ZNF586	Arenaviridae	T3
SALL1	1.17486	0.336124	0.00047352	0.00929217	0	3	0.661608	0.718346	19.6759	0.00316208	0.00968023	0.486363	0.998001	1	pos	SALL1	Arenaviridae	T3
EPAS1	1.30641	0.373842	0.00047488	0.00930975	0.178783	4	4.40559	0.220867	42.463	1.11e-06	1.38e-05	0.539316	0.999822	1	pos	EPAS1	Arenaviridae	T3
LEMD3	-1.85462	0.530925	0.00047729	0.0093479	0.468123	4	5.15786	0.160596	0.326191	0.999974	1	48.3264	8.56e-08	1.47e-06	neg	LEMD3	Arenaviridae	T3
IGF2R	1.26543	0.362632	0.00048379	0.00943307	0.0885081	3	2.54348	0.280344	42.9953	1.17e-07	2.02e-06	0.934405	0.987977	1	pos	IGF2R	Arenaviridae	T3
PMP22	0.909993	0.260783	0.000484	0.00943307	0	4	1.34079	0.719471	32.5393	7.45e-05	0.00048129	8.49206	0.386936	0.630387	pos	PMP22	Arenaviridae	T3
ZNF232	1.60404	0.459952	0.00048772	0.00948707	0	2	0.583681	0.444873	22.7371	0.0001429	0.00081329	0.0171183	0.999964	1	pos	ZNF232	Arenaviridae	T3
QTRT2	1.36736	0.392156	0.00048891	0.00949252	0	3	1.44051	0.486629	49.367	6.3e-09	1.74e-07	55.0432	4.54e-10	1.99e-08	pos	QTRT2	Arenaviridae	T3
ST7L	0.79395	0.227706	0.00048895	0.00949252	0	4	1.98467	0.575594	40.6955	2.38e-06	2.63e-05	8.19546	0.414614	0.662336	pos	ST7L	Arenaviridae	T3
SEPTIN6	-0.567718	0.16302	0.00049676	0.00962536	0	4	1.5891	0.661865	22.9683	0.00340524	0.0102697	51.7435	1.89e-08	4.28e-07	neg	SEPTIN6	Arenaviridae	T3
ADAM20	1.09844	0.315582	0.00050012	0.00967173	0	3	0.169807	0.918601	20.8793	0.00192848	0.00657652	0.279483	0.99959	1	pos	ADAM20	Arenaviridae	T3
C9orf85	1.24342	0.357264	0.00050065	0.00967262	0	3	1.32395	0.515833	31.0862	2.44e-05	0.0001903	32.9223	1.09e-05	8.87e-05	pos	C9orf85	Arenaviridae	T3
TFPI21	1.40427	0.403538	0.00050161	0.00967749	0.129671	3	2.64622	0.266306	43.4193	9.64e-08	1.72e-06	0.653665	0.995437	1	pos	TFPI2	Arenaviridae	T3
PRKDC	-1.18406	0.34027	0.00050187	0.00967749	0.025517	2	1.12064	0.289781	18.5989	0.00094214	0.00368752	36.6615	2.11e-07	3.13e-06	neg	PRKDC	Arenaviridae	T3
CDIP1	-1.6231	0.466516	0.00050291	0.00968825	0	2	0.874542	0.349701	0.303759	0.98957	1	21.356	0.00026914	0.00141976	neg	CDIP1	Arenaviridae	T3
NINJ1	1.82281	0.524084	0.00050502	0.00971949	0.480558	4	5.34497	0.148211	48.3107	8.62e-08	1.57e-06	0.3498	0.999966	1	pos	NINJ1	Arenaviridae	T3
BTG2	-1.44882	0.416594	0.0005056	0.00972133	0.0775643	3	2.31838	0.313741	0.193278	0.99986	1	39.0639	6.95e-07	8.57e-06	neg	BTG2	Arenaviridae	T3
PELP1	-1.4377	0.413434	0.00050618	0.00972155	0.112118	4	3.56969	0.311836	0.604875	0.999726	1	37.2328	1.04e-05	8.58e-05	neg	PELP1	Arenaviridae	T3
MED30	-1.77459	0.510344	0.00050659	0.00972155	0.372677	3	3.85409	0.145577	0.217921	0.999801	1	30.7677	2.81e-05	0.00020085	neg	MED30	Arenaviridae	T3
NAGK	1.79383	0.515994	0.00050809	0.00974108	0.436323	4	5.10285	0.164419	46.8218	1.66e-07	2.7e-06	0.260249	0.999989	1	pos	NAGK	Arenaviridae	T3
SPTB	0.821788	0.236541	0.0005124	0.00981421	0	3	0.622863	0.732398	80.0236	3.53e-15	9.05e-13	1.2982	0.971757	1	pos	SPTB	Arenaviridae	T3
ZNF576	1.10279	0.317613	0.00051635	0.00988046	0	3	1.72823	0.421424	22.2374	0.00109658	0.00415303	0.3471	0.999235	1	pos	ZNF576	Arenaviridae	T3
RHOF1	-0.875543	0.25219	0.00051705	0.0098843	0.0401688	3	2.46488	0.29158	5.75266	0.45146	0.59101	33.7984	7.36e-06	6.43e-05	neg	RHOF	Arenaviridae	T3
NIBAN11	2.01041	0.579156	0.00051799	0.00989288	0.819772	4	8.18197	0.0423968	56.1175	2.68e-09	8.5e-08	0.290343	0.999984	1	pos	NIBAN1	Arenaviridae	T3
MFSD14B	2.50222	0.720891	0.0005185	0.00989306	0	2	0.108321	0.742063	24.0974	7.64e-05	0.0004902	0.0318786	0.999874	1	pos	MFSD14B	Arenaviridae	T3
ADGRL2	-2.67687	0.77159	0.00052183	0.0099471	0	2	0.322153	0.570317	0.00588883	0.999996	1	26.9057	2.08e-05	0.00015328	neg	ADGRL2	Arenaviridae	T3
TMEM191C	-2.55974	0.738829	0.00053105	0.010085	0	2	0.0102064	0.919529	0.0156784	0.999969	1	24.784	5.56e-05	0.00036038	neg	TMEM191C	Arenaviridae	T3
ADARB11	-0.868332	0.250647	0.00053149	0.010085	0.0190677	3	2.18152	0.335961	20.2557	0.00249356	0.00801172	43.5278	9.17e-08	1.56e-06	neg	ADARB1	Arenaviridae	T3
SAP301	1.47284	0.425441	0.00053633	0.0101558	0.307184	4	5.22126	0.156294	63.1835	1.1e-10	5.76e-09	1.52935	0.99221	1	pos	SAP30	Arenaviridae	T3
ERAP2	0.73658	0.212826	0.00053827	0.0101828	0	4	2.35023	0.502967	29.0808	0.00030691	0.00150015	3.98678	0.858314	1	pos	ERAP2	Arenaviridae	T3
STAB11	1.25055	0.361695	0.00054527	0.0102832	0.218994	4	5.27126	0.152978	53.5992	8.26e-09	2.19e-07	1.47737	0.993077	1	pos	STAB1	Arenaviridae	T3
CD79A	-2.33548	0.675523	0.00054563	0.0102832	0.534697	3	3.35894	0.186473	0.00828025	1	1	56.4281	2.38e-10	1.18e-08	neg	CD79A	Arenaviridae	T3
HLA-DOB	-1.18254	0.342253	0.00054995	0.0103449	0	3	0.0660961	0.967492	37.4034	1.47e-06	1.75e-05	36.0318	2.72e-06	2.72e-05	neg	HLA-DOB	Arenaviridae	T3
AHR	-1.43096	0.414272	0.00055205	0.0103627	0	3	0.516783	0.772293	0.100166	0.99998	1	26.4006	0.00018745	0.00103172	neg	AHR	Arenaviridae	T3
IL23A	-3.74377	1.08389	0.00055231	0.0103627	2.73103	4	9.14146	0.0274681	0.0100672	1	1	85.6875	3.48e-15	1.78e-12	neg	IL23A	Arenaviridae	T3
ARL11	0.91472	0.264851	0.00055293	0.0103627	0	2	0.441349	0.506472	24.4219	6.57e-05	0.00043438	2.11843	0.713986	0.950507	pos	ARL11	Arenaviridae	T3
SMUG1	0.833417	0.241312	0.00055297	0.0103627	0	4	2.09402	0.553124	33.8569	4.31e-05	0.00030605	2.70349	0.951566	1	pos	SMUG1	Arenaviridae	T3
NLK	1.03046	0.298629	0.00055924	0.0104704	0	3	0.960977	0.618481	19.934	0.00284527	0.0089063	0.29395	0.999526	1	pos	NLK	Arenaviridae	T3
YIPF61	0.836014	0.242329	0.00056077	0.0104782	0	4	2.44872	0.484629	48.5155	7.87e-08	1.46e-06	7.13205	0.522454	0.775392	pos	YIPF6	Arenaviridae	T3
MEOX2	1.03556	0.300427	0.0005669	0.0105643	0	4	1.03265	0.793352	25.7825	0.00114416	0.00430532	0.634362	0.999672	1	pos	MEOX2	Arenaviridae	T3
C3orf62	1.4096	0.409075	0.0005693	0.0105991	0.0649717	2	1.16939	0.279528	24.8666	5.35e-05	0.00036474	0.100991	0.998767	1	pos	C3orf62	Arenaviridae	T3
CRYL1	-1.54737	0.449198	0.00057159	0.0106318	0.212612	4	4.06576	0.25445	0.582179	0.999763	1	39.5675	3.86e-06	3.68e-05	neg	CRYL1	Arenaviridae	T3
PLEKHA2	-0.939924	0.273045	0.00057664	0.0107105	0	3	1.24388	0.536902	1.04094	0.984013	1	42.8558	1.25e-07	1.99e-06	neg	PLEKHA2	Arenaviridae	T3
JMJD61	1.72355	0.500758	0.00057768	0.0107152	0.351937	3	3.63169	0.162701	49.4339	6.1e-09	1.71e-07	0.516862	0.997627	1	pos	JMJD6	Arenaviridae	T3
MIIP	-1.70278	0.494853	0.0005796	0.0107309	0	2	0.0031844	0.954999	0.169473	0.996606	1	28.0876	1.2e-05	9.68e-05	neg	MIIP	Arenaviridae	T3
ARSD	0.738273	0.214569	0.00058016	0.0107313	0	2	0.0126651	0.910396	22.6356	0.00014972	0.00084322	19.0208	0.0007786	0.00354549	pos	ARSD	Arenaviridae	T3
OTUB2	1.24809	0.362802	0.00058139	0.0107427	0.223222	4	5.50842	0.138136	45.4569	3.01e-07	4.48e-06	2.10129	0.977748	1	pos	OTUB2	Arenaviridae	T3
FAM184A1	-2.50879	0.729312	0.00058185	0.0107427	0.824831	3	4.12499	0.127136	0.127481	0.999959	1	58.8972	7.54e-11	4.36e-09	neg	FAM184A	Arenaviridae	T3
SNRK	-0.775819	0.225726	0.00058822	0.0108329	0	4	2.68762	0.442335	3.71057	0.882247	0.987763	41.4468	1.72e-06	1.83e-05	neg	SNRK	Arenaviridae	T3
PPP2R5C	-1.05968	0.308321	0.00058836	0.0108329	0.139007	3	4.0194	0.134029	17.415	0.00787307	0.0203021	41.1109	2.75e-07	3.93e-06	neg	PPP2R5C	Arenaviridae	T3
CXCL5	1.09905	0.320038	0.00059448	0.0109255	0.0806174	3	2.67615	0.26235	21.1508	0.00172361	0.00599976	1.51131	0.95874	1	pos	CXCL5	Arenaviridae	T3
MDM2	0.424048	0.123549	0.00059863	0.0109814	0	4	0.287274	0.962404	22.5798	0.00394775	0.0115994	21.1969	0.0066424	0.0225557	pos	MDM2	Arenaviridae	T3
LHFPL1	1.8656	0.543689	0.00060051	0.0110026	0.213329	3	2.55831	0.278272	35.3927	3.62e-06	3.78e-05	0.0675535	0.999994	1	pos	LHFPL1	Arenaviridae	T3
ACOT71	-1.25145	0.364724	0.00060088	0.0110026	0	3	1.43087	0.48898	1.56226	0.955252	1	37.221	1.59e-06	1.72e-05	neg	ACOT7	Arenaviridae	T3
LAPTM4B	1.00176	0.292344	0.00061105	0.0111623	0.0882635	4	4.01696	0.259639	30.5	0.00017239	0.00094044	1.93993	0.982798	1	pos	LAPTM4B	Arenaviridae	T3
VTI1B	1.46105	0.426391	0.00061128	0.0111623	0.267869	3	3.93921	0.139512	54.0368	7.25e-10	2.84e-08	3.33013	0.766415	0.990198	pos	VTI1B	Arenaviridae	T3
SORL1	-2.14228	0.625316	0.00061272	0.0111784	0.568479	3	3.83262	0.147149	0.188792	0.999869	1	46.9391	1.92e-08	4.34e-07	neg	SORL1	Arenaviridae	T3
ADM	1.69132	0.494438	0.00062461	0.0113642	0.471045	3	5.61012	0.060503	33.4698	8.51e-06	7.82e-05	0.199745	0.999846	1	pos	ADM	Arenaviridae	T3
GK	1.06618	0.311902	0.00063011	0.0114434	0.11297	3	3.29268	0.192754	40.8025	3.17e-07	4.68e-06	2.46254	0.872637	1	pos	GK	Arenaviridae	T3
ACOX1	0.753737	0.22067	0.00063622	0.0115351	0	2	0.668912	0.413431	21.5761	0.00024336	0.0012441	11.0646	0.0258472	0.0713881	pos	ACOX1	Arenaviridae	T3
NR1H2	1.5972	0.467733	0.00063837	0.0115619	0.346668	4	4.95767	0.174923	42.1895	1.25e-06	1.52e-05	0.171246	0.999998	1	pos	NR1H2	Arenaviridae	T3
E2F6	1.82616	0.534861	0.00063952	0.0115625	0.542153	4	5.9789	0.112641	56.0725	2.73e-09	8.64e-08	1.59265	0.99106	1	pos	E2F6	Arenaviridae	T3
ATP5MF	1.17519	0.344202	0.00063961	0.0115625	0	2	0.871867	0.350439	22.3406	0.00017144	0.00093652	0.257691	0.992379	1	pos	ATP5MF	Arenaviridae	T3
UGT8	0.971207	0.284484	0.00064034	0.0115625	0	3	1.09209	0.579236	24.746	0.00038048	0.00178089	1.00356	0.985477	1	pos	UGT8	Arenaviridae	T3
LRPPRC1	-0.862131	0.252546	0.00064072	0.0115625	0	3	1.49933	0.472526	3.20706	0.782446	0.91031	42.0096	1.83e-07	2.77e-06	neg	LRPPRC	Arenaviridae	T3
IDO1	1.94925	0.571148	0.00064286	0.0115907	0.511028	4	5.0878	0.16548	51.0637	2.55e-08	5.62e-07	0.0514746	1	1	pos	IDO1	Arenaviridae	T3
MORF4L2	0.834306	0.244561	0.00064619	0.0116402	0	4	1.49663	0.683048	30.3436	0.00018376	0.00099161	3.55879	0.894579	1	pos	MORF4L2	Arenaviridae	T3
CDK9	1.11168	0.325901	0.000647	0.0116443	0.19784	4	5.71416	0.126376	53.6683	8.01e-09	2.14e-07	3.30142	0.914043	1	pos	CDK9	Arenaviridae	T3
PFKP	1.43744	0.42153	0.00064949	0.0116785	0.171379	3	2.91808	0.232459	36.1208	2.61e-06	2.86e-05	0.491872	0.997936	1	pos	PFKP	Arenaviridae	T3
ZNF189	1.27094	0.372792	0.00065141	0.0117025	0.13523	4	3.90334	0.272093	33.5938	4.81e-05	0.00033506	0.648177	0.999645	1	pos	ZNF189	Arenaviridae	T3
HNRNPUL1	-1.96572	0.577026	0.00065767	0.011762	0.453647	3	3.8201	0.148073	0.0461365	0.999998	1	64.2999	5.99e-12	5.62e-10	neg	HNRNPUL1	Arenaviridae	T3
NUDT7	1.25068	0.367439	0.0006646	0.0118542	0.0347495	3	2.17153	0.337643	30.0893	3.78e-05	0.0002739	0.995963	0.985765	1	pos	NUDT7	Arenaviridae	T3
FXYD5	-1.09156	0.320732	0.00066567	0.0118626	0.0322501	3	2.18805	0.334866	0.633244	0.99582	1	30.1025	3.76e-05	0.00025711	neg	FXYD5	Arenaviridae	T3
FCHSD2	-1.21351	0.356612	0.0006668	0.0118654	0.131252	4	4.02464	0.258816	1.26667	0.995938	1	72.0284	1.94e-12	2.35e-10	neg	FCHSD2	Arenaviridae	T3
TIPIN	1.16564	0.342554	0.00066701	0.0118654	0	4	2.82927	0.418704	30.3557	0.00018286	0.00098728	0.510561	0.999856	1	pos	TIPIN	Arenaviridae	T3
MKS1	0.917344	0.269696	0.00067043	0.0119156	0	4	2.12254	0.547366	36.6279	1.35e-05	0.00011513	3.02362	0.932867	1	pos	MKS1	Arenaviridae	T3
NRK	1.55301	0.456668	0.00067203	0.0119334	0	2	9.74e-06	0.99751	18.3806	0.00103965	0.00398258	0.125197	0.998121	1	pos	NRK	Arenaviridae	T3
MSRB2	1.06658	0.313655	0.00067265	0.0119339	0	2	0.032461	0.85702	17.8831	0.00130073	0.00479029	0.460924	0.977192	1	pos	MSRB2	Arenaviridae	T3
ACP3	0.947241	0.278613	0.00067424	0.0119354	0.0185021	3	2.14765	0.341699	30.3641	3.35e-05	0.00024833	1.31196	0.970994	1	pos	ACP3	Arenaviridae	T3
RPGRIP1	-1.57332	0.462779	0.00067453	0.0119354	0.00507908	2	1.01068	0.314741	0.0229949	0.999934	1	22.8055	0.00013847	0.0007949	neg	RPGRIP1	Arenaviridae	T3
NKX3-11	1.06004	0.311932	0.00067801	0.0119864	0	2	0.694162	0.404752	14.5151	0.00582032	0.0159016	0.265582	0.991926	1	pos	NKX3-1	Arenaviridae	T3
MFSD4B	0.831438	0.244832	0.00068391	0.0120587	0	3	0.928008	0.628761	31.2277	2.29e-05	0.00018073	5.43295	0.489597	0.743986	pos	MFSD4B	Arenaviridae	T3
CASP4	2.82006	0.830518	0.00068492	0.0120658	1.91166	4	11.2092	0.0106467	106.596	1.9e-19	2.24e-16	0.275654	0.999987	1	pos	CASP4	Arenaviridae	T3
PANX1	0.821192	0.241871	0.00068587	0.0120708	0	3	1.83712	0.399092	29.6635	4.55e-05	0.00032092	1.05637	0.983385	1	pos	PANX1	Arenaviridae	T3
MRAS1	2.90263	0.855058	0.00068713	0.0120728	1.45107	3	6.77213	0.0338415	57.555	1.41e-10	7.15e-09	0.0242395	1	1	pos	MRAS	Arenaviridae	T3
ZNF513	-1.19987	0.353848	0.00069658	0.0122174	0	4	1.93466	0.586078	0.202609	0.999996	1	33.4004	5.22e-05	0.00034081	neg	ZNF513	Arenaviridae	T3
SENP8	1.89498	0.558976	0.0006987	0.0122372	0.647091	4	6.27418	0.0990066	81.1005	2.93e-14	5.33e-12	0.520405	0.999845	1	pos	SENP8	Arenaviridae	T3
MAG1	2.49931	0.737262	0.00069894	0.0122372	0.962934	3	4.93637	0.0847385	49.0029	7.45e-09	2.02e-07	0.112359	0.999972	1	pos	MAG	Arenaviridae	T3
SLC11A11	1.18389	0.349314	0.00070101	0.0122485	0.170317	3	3.82325	0.14784	59.6185	5.38e-11	3.05e-09	1.91535	0.927317	1	pos	SLC11A1	Arenaviridae	T3
FBXO391	1.5133	0.446525	0.00070132	0.0122485	0.163062	4	3.74725	0.290082	47.5864	1.19e-07	2.04e-06	0.17638	0.999998	1	pos	FBXO39	Arenaviridae	T3
DDR1	1.0304	0.304527	0.00071543	0.0124279	0	2	0.212904	0.6445	19.2948	0.00068776	0.00285109	0.740384	0.946257	1	pos	DDR1	Arenaviridae	T3
LYRM1	2.04049	0.603474	0.00072159	0.0125241	0.225263	2	1.44695	0.229017	29.736	5.54e-06	5.45e-05	0.0245537	0.999925	1	pos	LYRM1	Arenaviridae	T3
ATF5	1.09827	0.325235	0.00073317	0.0126919	0	2	0.30164	0.582856	27.6108	1.5e-05	0.00012625	16.1914	0.00277275	0.0105992	pos	ATF5	Arenaviridae	T3
P2RY13	2.11241	0.62568	0.00073499	0.0127055	0.585577	3	4.07464	0.130378	41.2012	2.64e-07	3.99e-06	0.0921122	0.999984	1	pos	P2RY13	Arenaviridae	T3
ADAMTS19	1.14615	0.33949	0.00073523	0.0127055	0	3	1.92861	0.381247	21.778	0.00132828	0.0048733	0.568119	0.996908	1	pos	ADAMTS19	Arenaviridae	T3
BTBD61	-2.30638	0.683589	0.00074104	0.0127838	0.57656	3	3.32357	0.1898	0.0808172	0.999989	1	43.6318	8.74e-08	1.5e-06	neg	BTBD6	Arenaviridae	T3
THTPA	2.66557	0.790391	0.00074499	0.012841	1.51497	4	7.93415	0.0473925	66.0952	2.93e-11	1.85e-09	0.128087	0.999999	1	pos	THTPA	Arenaviridae	T3
CREB3	1.16974	0.346924	0.00074696	0.0128637	0	4	2.14304	0.543255	28.7956	0.00034437	0.00164465	0.775284	0.999309	1	pos	CREB3	Arenaviridae	T3
RHOG	1.39247	0.413154	0.00075074	0.0129067	0.157644	4	3.89758	0.272738	35.9807	1.77e-05	0.00014554	0.810083	0.999187	1	pos	RHOG	Arenaviridae	T3
STARD8	1.36495	0.40512	0.00075371	0.0129395	0	3	0.704625	0.70306	24.8893	0.00035795	0.00169568	0.239554	0.999738	1	pos	STARD8	Arenaviridae	T3
ZMPSTE24	1.65706	0.491836	0.00075405	0.0129395	0.301869	4	4.38978	0.222335	44.9412	3.78e-07	5.45e-06	0.209434	0.999995	1	pos	ZMPSTE24	Arenaviridae	T3
PRPF4B	-1.54869	0.459798	0.00075663	0.0129634	0.362864	3	4.85117	0.0884262	1.24178	0.974771	1	45.8388	3.19e-08	6.55e-07	neg	PRPF4B	Arenaviridae	T3
FRMD4B	1.01589	0.301648	0.00075765	0.0129697	0	3	1.19384	0.550504	25.8645	0.00023596	0.00121645	0.42059	0.998675	1	pos	FRMD4B	Arenaviridae	T3
TIAM1	-1.33669	0.396942	0.00075864	0.0129755	0.0556204	3	2.21501	0.330382	0.495736	0.99789	1	34.2952	5.9e-06	5.32e-05	neg	TIAM1	Arenaviridae	T3
ANKAR	-1.15416	0.342811	0.00076059	0.0129977	0	3	0.389888	0.822881	0.795301	0.992199	1	27.3876	0.00012249	0.00071488	neg	ANKAR	Arenaviridae	T3
SMG1	-0.654549	0.194491	0.0007642	0.0130482	0	2	0.264656	0.606939	2.81888	0.588578	0.732633	9.27515	0.0545783	0.133749	neg	SMG1	Arenaviridae	T3
ARG21	1.48975	0.443077	0.00077301	0.0131761	0.325956	4	5.14126	0.161741	45.5282	2.92e-07	4.36e-06	1.34049	0.995051	1	pos	ARG2	Arenaviridae	T3
TMEM2681	1.48357	0.441584	0.00078038	0.013279	0.177518	3	2.77001	0.250322	32.7535	1.17e-05	0.00010194	0.690714	0.994689	1	pos	TMEM268	Arenaviridae	T3
TENT5C1	-1.54033	0.458561	0.00078208	0.0132967	0.337786	3	4.34111	0.114114	0.483447	0.998034	1	40.1318	4.29e-07	5.68e-06	neg	TENT5C	Arenaviridae	T3
HYOU1	1.3606	0.405642	0.00079601	0.0135119	0	3	0.509078	0.775274	24.7284	0.00038333	0.00178836	0.185938	0.999875	1	pos	HYOU1	Arenaviridae	T3
RGMB	-0.935677	0.278961	0.00079609	0.0135119	0	3	0.731493	0.693678	7.12606	0.309347	0.433733	51.8128	2.03e-09	6.66e-08	neg	RGMB	Arenaviridae	T3
ZNF687	1.16191	0.346625	0.00080211	0.0136025	0	4	2.44238	0.485794	29.9486	0.00021584	0.00113233	0.487293	0.999879	1	pos	ZNF687	Arenaviridae	T3
ZNFX11	3.84189	1.14623	0.00080301	0.0136062	3.31421	4	12.3675	0.00622457	92.9458	1.17e-16	5.71e-14	0.0095797	1	1	pos	ZNFX1	Arenaviridae	T3
HK3	1.19923	0.358028	0.00080948	0.0136926	0.116202	4	3.84117	0.279134	33.739	4.53e-05	0.00031987	1.2097	0.996545	1	pos	HK3	Arenaviridae	T3
VANGL1	-0.766114	0.228864	0.00081555	0.0137719	0	3	1.95326	0.376578	7.01103	0.319828	0.44608	31.9207	1.69e-05	0.00012851	neg	VANGL1	Arenaviridae	T3
EIF4G3	-1.39008	0.415294	0.00081629	0.0137728	0.257423	3	4.05653	0.131564	1.56269	0.955222	1	41.4681	2.34e-07	3.43e-06	neg	EIF4G3	Arenaviridae	T3
FEZ1	-0.925824	0.276644	0.00081801	0.0137903	0	4	0.259698	0.967421	1.79454	0.986676	1	52.4103	1.4e-08	3.32e-07	neg	FEZ1	Arenaviridae	T3
ZDHHC11	-1.1471	0.342836	0.00082011	0.013814	0	2	0.661814	0.41592	0.326988	0.988006	1	19.6911	0.00057461	0.00272467	neg	ZDHHC11	Arenaviridae	T3
WDR351	-1.13854	0.340377	0.00082298	0.0138505	0	3	1.05461	0.590194	0.977017	0.986469	1	26.7866	0.00015876	0.0008919	neg	WDR35	Arenaviridae	T3
ZNF33A	-0.903177	0.270042	0.00082408	0.0138575	0	2	0.48638	0.485546	1.9568	0.743704	0.877501	47.2375	1.36e-09	4.81e-08	neg	ZNF33A	Arenaviridae	T3
SEPTIN1	-1.49435	0.447101	0.00083083	0.0139592	0.0226358	3	2.06245	0.35657	0.0682111	0.999994	1	33.0647	1.02e-05	8.41e-05	neg	SEPTIN1	Arenaviridae	T3
ZRANB11	-0.966058	0.289161	0.00083509	0.0140189	0	2	0.0165751	0.89756	3.2809	0.511965	0.654352	34.176	6.86e-07	8.48e-06	neg	ZRANB1	Arenaviridae	T3
SLC66A3	-1.01754	0.304615	0.00083648	0.0140305	0	4	1.71234	0.634195	1.65489	0.989828	1	32.5731	7.35e-05	0.00045961	neg	SLC66A3	Arenaviridae	T3
COCH1	-1.28922	0.38602	0.00083848	0.014041	0.240506	4	5.22971	0.155729	2.23789	0.972836	1	45.3259	3.19e-07	4.45e-06	neg	COCH	Arenaviridae	T3
COMP	2.37804	0.712478	0.00084475	0.0141278	1.02858	3	6.21178	0.0447847	49.6903	5.42e-09	1.56e-07	0.075084	0.999991	1	pos	COMP	Arenaviridae	T3
ACVRL1	1.05521	0.316206	0.00084656	0.0141278	0	3	1.84296	0.397929	50.4131	3.88e-09	1.18e-07	1.98748	0.920846	1	pos	ACVRL1	Arenaviridae	T3
TAGLN	-1.14523	0.343195	0.00084703	0.0141278	0.161603	4	4.63352	0.200685	0.858401	0.998994	1	36.0564	1.71e-05	0.00013015	neg	TAGLN	Arenaviridae	T3
SMURF1	0.990856	0.296937	0.0008471	0.0141278	0.0759014	4	3.78385	0.28577	41.8182	1.46e-06	1.75e-05	4.206	0.838076	1	pos	SMURF1	Arenaviridae	T3
PARP141	2.1917	0.656912	0.0008488	0.0141278	0.923081	4	9.39151	0.024514	95.3125	3.86e-17	2.27e-14	0.707155	0.999508	1	pos	PARP14	Arenaviridae	T3
LACTB	1.99882	0.599173	0.00085006	0.0141278	0.532258	3	3.88179	0.143575	43.795	8.12e-08	1.49e-06	0.227872	0.999774	1	pos	LACTB	Arenaviridae	T3
SELP	1.15251	0.345659	0.0008553	0.0141914	0	4	2.0898	0.553978	29.7662	0.00023247	0.00120436	0.360903	0.999962	1	pos	SELP	Arenaviridae	T3
TTC30B	1.20413	0.361176	0.00085633	0.0141966	0	2	0.528593	0.467199	18.0869	0.00118675	0.00443466	0.135238	0.997814	1	pos	TTC30B	Arenaviridae	T3
UAP1L1	1.51539	0.454773	0.00086164	0.0142609	0	2	0.909034	0.340371	21.8239	0.00021727	0.00113919	0.0276144	0.999906	1	pos	UAP1L1	Arenaviridae	T3
ALDH3B1	0.931536	0.279845	0.00087234	0.0144133	0	2	0.168382	0.681554	25.7234	3.6e-05	0.00026328	2.5007	0.644511	0.891709	pos	ALDH3B1	Arenaviridae	T3
ZNF3111	1.55391	0.466864	0.00087343	0.0144133	0.263756	3	3.32451	0.18971	43.013	1.16e-07	2.01e-06	0.781948	0.992549	1	pos	ZNF311	Arenaviridae	T3
ACOD1	2.36665	0.711067	0.00087373	0.0144133	0	2	0.00471588	0.945251	23.5875	9.66e-05	0.00059215	0.0214476	0.999943	1	pos	ACOD1	Arenaviridae	T3
GADD45G	1.22768	0.369249	0.00088482	0.0145601	0	3	1.25535	0.533833	24.2683	0.00046612	0.00209344	0.300042	0.999497	1	pos	GADD45G	Arenaviridae	T3
HPR1	1.48766	0.447646	0.00088956	0.0146262	0	2	0.00969771	0.921554	20.1712	0.00046199	0.00207817	0.0326668	0.999868	1	pos	HPR	Arenaviridae	T3
PLLP	1.23813	0.372593	0.00089056	0.0146305	0	3	1.77969	0.41072	25.6514	0.00025851	0.00130938	0.195278	0.999856	1	pos	PLLP	Arenaviridae	T3
UBE2D11	1.23782	0.372682	0.00089571	0.0146789	0.176524	3	3.46599	0.176754	46.802	2.05e-08	4.69e-07	1.08207	0.982309	1	pos	UBE2D1	Arenaviridae	T3
JUN	-0.850612	0.256158	0.00089807	0.0147055	0.0729513	2	2.05855	0.151354	7.0362	0.133988	0.214134	18.9146	0.00081691	0.0036955	neg	JUN	Arenaviridae	T3
MARCKSL1	-1.91174	0.575795	0.00089962	0.0147188	0.282349	3	2.70024	0.25921	0.0493039	0.999998	1	35.9366	2.84e-06	2.82e-05	neg	MARCKSL1	Arenaviridae	T3
OGA	-1.26788	0.382392	0.0009143	0.0149223	0.224703	3	4.134	0.126565	1.55403	0.955825	1	45.6299	3.51e-08	7.09e-07	neg	OGA	Arenaviridae	T3
DPP9	0.839161	0.253183	0.00091825	0.0149736	0	3	0.495944	0.780382	17.4807	0.00766994	0.0198526	0.651628	0.995476	1	pos	DPP9	Arenaviridae	T3
PRPF39	-1.48958	0.449682	0.00092461	0.0150537	0	2	0.334345	0.563112	0.0247411	0.999924	1	20.6965	0.0003637	0.0018375	neg	PRPF39	Arenaviridae	T3
ALS2	-0.804382	0.242991	0.00093184	0.0151552	0	3	0.0338872	0.983199	7.10043	0.311659	0.436607	33.2649	9.32e-06	7.82e-05	neg	ALS2	Arenaviridae	T3
PDZK1	1.13065	0.341922	0.00094387	0.015325	0	4	0.242666	0.970424	27.1567	0.00066427	0.0027721	0.286503	0.999984	1	pos	PDZK1	Arenaviridae	T3
NENF	0.767425	0.232094	0.00094458	0.015325	0	2	0.408953	0.522501	13.7866	0.00800824	0.0205683	1.00379	0.909221	1	pos	NENF	Arenaviridae	T3
SOX4	-1.01143	0.305903	0.00094511	0.015325	0.100575	3	3.05553	0.21702	19.8851	0.0029029	0.00903994	42.1715	1.7e-07	2.61e-06	neg	SOX4	Arenaviridae	T3
PCF111	-1.75939	0.532648	0.0009562	0.0154923	0.473921	3	4.55188	0.1027	0.669053	0.995135	1	36.0117	2.74e-06	2.74e-05	neg	PCF11	Arenaviridae	T3
GRN	1.39837	0.423514	0.00096057	0.0155379	0.309867	4	5.32176	0.149697	40.2934	2.82e-06	3.06e-05	0.919099	0.99871	1	pos	GRN	Arenaviridae	T3
CIRBP	-0.692032	0.209734	0.00096831	0.0156505	0.00816887	4	3.11439	0.374322	12.5146	0.129676	0.208225	61.3599	2.52e-10	1.23e-08	neg	CIRBP	Arenaviridae	T3
INTS4	0.76321	0.231503	0.00097808	0.0157701	0	4	1.06152	0.786371	33.9395	4.17e-05	0.00029726	34.917	2.77e-05	0.00019873	pos	INTS4	Arenaviridae	T3
TTPAL	0.974217	0.295565	0.00098033	0.0157866	0	4	0.801709	0.849058	34.9089	2.78e-05	0.00021178	42.3514	1.16e-06	1.31e-05	pos	TTPAL	Arenaviridae	T3
UBA7	1.90525	0.578445	0.00098861	0.0158711	0	2	0.571719	0.449577	24.374	6.72e-05	0.00044259	0.0108513	0.999985	1	pos	UBA7	Arenaviridae	T3
MIPEP	0.986902	0.299677	0.00099048	0.0158711	0	4	2.37083	0.499088	26.9514	0.00072079	0.00296281	0.856629	0.999002	1	pos	MIPEP	Arenaviridae	T3
SLC7A7	1.12545	0.342196	0.00100574	0.016062	0	4	0.554285	0.906813	26.9943	0.0007086	0.00292231	0.393389	0.999947	1	pos	SLC7A7	Arenaviridae	T3
CCT6A	-1.40782	0.428166	0.00100891	0.0160853	0.227102	3	3.37531	0.184952	0.909004	0.988828	1	35.4052	3.6e-06	3.48e-05	neg	CCT6A	Arenaviridae	T3
CDS2	0.878163	0.267203	0.00101439	0.0161599	0.0167758	3	2.14787	0.341662	43.1333	1.1e-07	1.91e-06	16.2443	0.0125013	0.0384858	pos	CDS2	Arenaviridae	T3
ANP32B	-1.56855	0.477618	0.00102306	0.016272	0.191129	3	2.72574	0.255925	0.0972077	0.999982	1	35.2698	3.82e-06	3.66e-05	neg	ANP32B	Arenaviridae	T3
MYCBP	1.21144	0.368985	0.0010265	0.0163137	0	2	0.00563096	0.940183	32.2997	1.66e-06	1.95e-05	0.526994	0.97082	1	pos	MYCBP	Arenaviridae	T3
EIF3B	0.822941	0.250675	0.00102748	0.0163163	0	3	1.2333	0.53975	24.9726	0.00034547	0.00164829	10.0461	0.122722	0.259542	pos	EIF3B	Arenaviridae	T3
MED27	0.917564	0.279585	0.00103117	0.0163619	0	4	1.51808	0.678103	33.1384	5.82e-05	0.00039127	4.30813	0.828308	1	pos	MED27	Arenaviridae	T3
IDO2	1.36056	0.41465	0.0010336	0.0163874	0	3	1.71915	0.423342	26.1026	0.00021305	0.00112003	0.276063	0.999605	1	pos	IDO2	Arenaviridae	T3
S100A8	0.976541	0.297656	0.00103522	0.0163878	0	4	0.791584	0.851479	26.9265	0.00072795	0.00298487	0.785304	0.999275	1	pos	S100A8	Arenaviridae	T3
ZNF346	-0.799657	0.243758	0.0010361	0.0163878	0	3	1.22343	0.542421	4.18303	0.651923	0.793388	33.4448	8.61e-06	7.34e-05	neg	ZNF346	Arenaviridae	T3
TRIM261	1.4729	0.448985	0.00103617	0.0163878	0.176545	3	2.57993	0.275281	53.9559	7.53e-10	2.92e-08	0.293309	0.999529	1	pos	TRIM26	Arenaviridae	T3
TPM3	0.854344	0.260674	0.00104751	0.0165293	0.0997696	3	4.01047	0.134629	48.0022	1.18e-08	2.93e-07	6.68111	0.351347	0.585391	pos	TPM3	Arenaviridae	T3
PCBD1	1.19197	0.364041	0.00105939	0.0167035	0	3	0.680868	0.711461	23.2349	0.0007215	0.00296511	0.217679	0.999802	1	pos	PCBD1	Arenaviridae	T3
BPGM	-1.21297	0.370653	0.00106596	0.016794	0.00393602	3	2.01818	0.36455	0.20864	0.999825	1	25.3594	0.0002929	0.00152475	neg	BPGM	Arenaviridae	T3
FAM155B	-1.47177	0.449782	0.00106715	0.0167993	0	2	0.710799	0.399179	0.0843553	0.999135	1	20.5289	0.00039258	0.00196599	neg	FAM155B	Arenaviridae	T3
PRTN31	1.59613	0.487999	0.0010726	0.0168481	0.0502942	2	1.11806	0.290337	22.8104	0.00013816	0.00079176	0.0755572	0.999304	1	pos	PRTN3	Arenaviridae	T3
TNRC6C	-0.678491	0.207528	0.00107774	0.0168996	0	4	1.80572	0.61369	22.4212	0.00419257	0.0121872	42.9171	9.11e-07	1.08e-05	neg	TNRC6C	Arenaviridae	T3
H2BC4	1.45651	0.445622	0.00108124	0.0169279	0	2	0.047297	0.827835	19.8135	0.00054357	0.00237715	0.0287468	0.999898	1	pos	H2BC4	Arenaviridae	T3
CEACAM61	1.03717	0.317423	0.00108517	0.0169761	0	2	0.00069679	0.978941	37.6154	1.35e-07	2.29e-06	0.868769	0.928998	1	pos	CEACAM6	Arenaviridae	T3
MCAT	1.07146	0.328151	0.00109409	0.0170755	0	3	1.08835	0.580319	30.7454	2.84e-05	0.00021542	1.10282	0.981413	1	pos	MCAT	Arenaviridae	T3
MIA3	1.01593	0.311773	0.00111973	0.017359	0	3	1.02993	0.59752	46.0813	2.85e-08	6.17e-07	33.4236	8.69e-06	7.4e-05	pos	MIA3	Arenaviridae	T3
FAM210B	-1.47875	0.454072	0.00112739	0.017409	0	2	0.0631619	0.801567	0.20843	0.994933	1	40.937	2.77e-08	5.84e-07	neg	FAM210B	Arenaviridae	T3
SLC9A7	-2.22885	0.684415	0.00112766	0.017409	0.929426	3	6.17281	0.0456659	0.182576	0.999882	1	48.7369	8.42e-09	2.14e-07	neg	SLC9A7	Arenaviridae	T3
SLC25A39	-1.35168	0.415249	0.00113349	0.017472	0	3	1.13257	0.567631	0.091	0.999985	1	26.475	0.00018156	0.001003	neg	SLC25A39	Arenaviridae	T3
CCM2	-1.22147	0.375394	0.00113859	0.0175235	0.048557	4	3.25879	0.35342	0.331157	0.999973	1	33.1555	5.77e-05	0.00037232	neg	CCM2	Arenaviridae	T3
ZNF546	0.921021	0.2831	0.00114056	0.0175381	0	4	0.816659	0.845478	27.918	0.0004901	0.00218251	1.38354	0.994477	1	pos	ZNF546	Arenaviridae	T3
PLA2G15	1.96355	0.603582	0.00114129	0.0175381	0.406347	3	3.16532	0.205428	37.9111	1.17e-06	1.44e-05	0.12045	0.999965	1	pos	PLA2G15	Arenaviridae	T3
ANKRD35	-1.31822	0.405388	0.00114695	0.0175865	0	3	0.178565	0.914587	0.119049	0.999966	1	24.026	0.00051654	0.00248947	neg	ANKRD35	Arenaviridae	T3
STXBP41	-0.877547	0.269889	0.00114796	0.0175865	0	3	0.936584	0.626071	6.46106	0.373569	0.506329	67.6603	1.23e-12	1.62e-10	neg	STXBP4	Arenaviridae	T3
TGM2	1.02541	0.315432	0.00115071	0.0176016	0.032262	3	2.19971	0.332919	53.2764	1.03e-09	3.83e-08	15.0771	0.0196655	0.0567387	pos	TGM2	Arenaviridae	T3
ZFYVE28	-0.86839	0.267187	0.00115357	0.0176319	0	2	0.854108	0.355393	0.538334	0.969663	1	18.2942	0.00108095	0.00470051	neg	ZFYVE28	Arenaviridae	T3
ATOX1	3.58145	1.10218	0.00115635	0.0176608	1.518	2	2.63485	0.104542	50.5188	2.81e-10	1.27e-08	0.00077394	1	1	pos	ATOX1	Arenaviridae	T3
CSF3R	1.09713	0.337759	0.00116115	0.0177206	0	3	1.24594	0.536349	24.4595	0.00042977	0.00195816	0.621868	0.996025	1	pos	CSF3R	Arenaviridae	T3
TRIM63	-2.24406	0.690987	0.00116378	0.0177472	0.546939	3	3.13032	0.209054	0.0210053	1	1	41.0214	2.87e-07	4.07e-06	neg	TRIM63	Arenaviridae	T3
NIT11	1.43396	0.441611	0.00116586	0.0177496	0.178189	3	2.82907	0.243038	29.2415	5.48e-05	0.00037168	0.551197	0.997159	1	pos	NIT1	Arenaviridae	T3
GFRA3	0.842089	0.259554	0.00117709	0.0178683	0	4	0.657136	0.883237	27.6296	0.00055005	0.0023971	1.20593	0.996583	1	pos	GFRA3	Arenaviridae	T3
DNAJC17	1.99612	0.615317	0.00117845	0.0178686	0.585097	3	4.12724	0.126994	42.7249	1.32e-07	2.26e-06	0.0673452	0.999994	1	pos	DNAJC17	Arenaviridae	T3
ACSM1	1.09316	0.337153	0.00118561	0.0179426	0	3	0.672037	0.71461	22.7754	0.0008753	0.00347837	0.476939	0.998108	1	pos	ACSM1	Arenaviridae	T3
MAP2K2	-1.08759	0.335459	0.00118647	0.0179426	0	3	1.12622	0.569435	0.483578	0.998033	1	70.1953	3.73e-13	6.31e-11	neg	MAP2K2	Arenaviridae	T3
SESN1	-0.975617	0.301039	0.0011918	0.0180095	0.0174417	4	3.12784	0.372331	1.26709	0.995934	1	29.7686	0.00023224	0.0012475	neg	SESN1	Arenaviridae	T3
CREB5	1.00899	0.311407	0.00119489	0.0180426	0	3	0.450689	0.798241	18.2805	0.00556822	0.0153472	0.690271	0.994699	1	pos	CREB5	Arenaviridae	T3
TNPO12	-0.802454	0.247689	0.00119629	0.0180501	0.0584474	3	2.86702	0.23847	12.9284	0.0441865	0.0841561	28.0558	9.17e-05	0.00055656	neg	TNPO1	Arenaviridae	T3
TATDN3	1.15209	0.355794	0.00120339	0.0181205	0	3	1.55784	0.458901	33.0948	1.01e-05	8.98e-05	1.795	0.937554	1	pos	TATDN3	Arenaviridae	T3
C14orf28	-2.01927	0.623683	0.00120515	0.0181205	0.617041	3	4.27354	0.118035	0.169829	0.999904	1	42.1249	1.74e-07	2.65e-06	neg	C14orf28	Arenaviridae	T3
MT1X	1.56355	0.483408	0.00121884	0.0182798	0.390976	3	4.67169	0.0967287	38.952	7.31e-07	9.61e-06	0.86846	0.990111	1	pos	MT1X	Arenaviridae	T3
LSMEM11	1.18868	0.367572	0.00122127	0.0182859	0	3	0.227597	0.892438	22.8329	0.00085442	0.00340965	0.333437	0.999318	1	pos	LSMEM1	Arenaviridae	T3
FSCN2	1.43606	0.444086	0.00122175	0.0182859	0	2	0.0743539	0.7851	19.4378	0.0006446	0.00271211	0.046822	0.99973	1	pos	FSCN2	Arenaviridae	T3
WDR44	1.26663	0.391697	0.00122199	0.0182859	0.148879	4	3.92653	0.269508	41.6321	1.59e-06	1.87e-05	1.21228	0.996519	1	pos	WDR44	Arenaviridae	T3
ACO2	0.884482	0.273662	0.00122919	0.0183798	0	4	2.27333	0.517649	44.0369	5.6e-07	7.63e-06	5.39285	0.71488	0.951443	pos	ACO2	Arenaviridae	T3
STAC3	1.17298	0.363026	0.00123304	0.0184236	0	3	0.0486766	0.975955	22.2039	0.00111206	0.00419953	0.161075	0.999918	1	pos	STAC3	Arenaviridae	T3
ZNF593	1.09737	0.339745	0.00123803	0.0184844	0	4	0.794793	0.850712	26.9142	0.0007315	0.00299759	0.329289	0.999973	1	pos	ZNF593	Arenaviridae	T3
PAPOLA	-1.54338	0.477944	0.00124135	0.0185201	0.458576	3	6.94943	0.0309707	6.56375	0.363079	0.494899	52.2288	1.68e-09	5.73e-08	neg	PAPOLA	Arenaviridae	T3
HELQ1	-0.975223	0.302036	0.001243	0.0185309	0	3	1.38293	0.500842	42.5793	1.41e-07	2.38e-06	24.7817	0.00037473	0.0018885	neg	HELQ	Arenaviridae	T3
LRPAP1	0.813678	0.252043	0.00124516	0.0185493	0	4	0.704587	0.872125	32.5334	7.47e-05	0.00048231	6.42896	0.599298	0.850599	pos	LRPAP1	Arenaviridae	T3
FAM47C	-1.45293	0.4502	0.00124961	0.0185878	0	2	0.939882	0.332308	0.035763	0.999842	1	20.9224	0.00032809	0.00168318	neg	FAM47C	Arenaviridae	T3
CEBPG	1.41567	0.438707	0.00125135	0.0185998	0.218312	3	3.20428	0.201464	35.7167	3.13e-06	3.34e-05	0.292081	0.999535	1	pos	CEBPG	Arenaviridae	T3
GAS5	-2.31779	0.718474	0.00125534	0.0186453	0.471006	2	1.83457	0.175588	0.0137974	0.999976	1	33.9666	7.57e-07	9.15e-06	neg	GAS5	Arenaviridae	T3
GIMAP5	1.35759	0.421023	0.00126189	0.0187044	0	3	0.682904	0.710737	25.7235	0.00025066	0.00127543	0.0982688	0.999981	1	pos	GIMAP5	Arenaviridae	T3
CEP70	-1.03184	0.320006	0.00126213	0.0187044	0.115352	4	4.16509	0.24418	7.34837	0.499554	0.641651	97.8563	1.17e-17	2.6e-14	neg	CEP70	Arenaviridae	T3
PANK21	0.693542	0.215104	0.00126318	0.0187062	0	3	0.385372	0.824741	35.331	3.72e-06	3.87e-05	4.16858	0.653875	0.899795	pos	PANK2	Arenaviridae	T3
ATP8B2	-1.3865	0.430108	0.00126586	0.0187223	0.353153	4	6.02546	0.110378	0.836691	0.999085	1	41.4416	1.72e-06	1.84e-05	neg	ATP8B2	Arenaviridae	T3
IGSF6	1.03247	0.32029	0.00126615	0.0187223	0.0292029	4	3.2184	0.359162	26.9064	0.00073377	0.00300565	1.07191	0.997752	1	pos	IGSF6	Arenaviridae	T3
PTPN22	-0.7682	0.238352	0.00126872	0.0187464	0	4	1.69399	0.638271	13.0337	0.110695	0.182109	37.0168	1.14e-05	9.28e-05	neg	PTPN22	Arenaviridae	T3
LILRA5	0.772053	0.239745	0.00128053	0.0188931	0	3	0.266381	0.875298	28.5639	7.36e-05	0.00047584	7.87102	0.247706	0.450225	pos	LILRA5	Arenaviridae	T3
MYLIP	-2.32808	0.723049	0.00128273	0.0189047	1.52798	4	14.4833	0.00231593	0.628026	0.999684	1	66.5774	2.35e-11	1.7e-09	neg	MYLIP	Arenaviridae	T3
MALSU11	-1.22882	0.381656	0.00128321	0.0189047	0	2	0.443385	0.505493	1.31165	0.859395	0.971761	20.5861	0.00038246	0.00192358	neg	MALSU1	Arenaviridae	T3
DNPEP	1.71533	0.532891	0.00128673	0.0189286	0.635218	4	8.30938	0.0400323	80.6892	3.55e-14	6.15e-12	4.08675	0.849213	1	pos	DNPEP	Arenaviridae	T3
XPO4	-0.899049	0.279491	0.00129659	0.0190316	0	3	0.75708	0.684861	1.41791	0.96476	1	21.2664	0.00164297	0.00677218	neg	XPO4	Arenaviridae	T3
MOAP1	-1.18004	0.367176	0.00130974	0.0191823	0	3	1.50747	0.470607	0.198045	0.99985	1	24.1536	0.00048936	0.00237798	neg	MOAP1	Arenaviridae	T3
TGFB3	-0.826963	0.257365	0.00131268	0.0192113	0	4	2.06161	0.559719	1.16725	0.996955	1	22.6258	0.00387936	0.0141678	neg	TGFB3	Arenaviridae	T3
APOBEC3H1	2.45626	0.764647	0.00131686	0.0192584	0.623378	3	3.10318	0.21191	55.249	4.13e-10	1.76e-08	0.00150451	1	1	pos	APOBEC3H	Arenaviridae	T3
IFIT3	6.03082	1.87779	0.00131976	0.0192725	8.61465	3	11.748	0.00281155	109.776	2.27e-21	5.47e-18	0.00059097	1	1	pos	IFIT3	Arenaviridae	T3
CYP4F111	1.02508	0.319372	0.00132891	0.019392	0	3	1.29283	0.523922	25.4747	0.00027881	0.00139245	0.67307	0.995054	1	pos	CYP4F11	Arenaviridae	T3
OGFR	2.03623	0.634982	0.0013424	0.0195602	0.883529	4	7.54556	0.0563994	65.6172	3.64e-11	2.21e-09	32.6875	7.01e-05	0.00044141	pos	OGFR	Arenaviridae	T3
STX4	1.45006	0.45229	0.00134581	0.0195814	0.402194	4	6.28094	0.0987137	38.0171	7.47e-06	7.01e-05	0.638783	0.999664	1	pos	STX4	Arenaviridae	T3
NEK7	-0.909364	0.283834	0.00135599	0.0196967	0	4	2.6902	0.441895	1.76347	0.987424	1	24.6571	0.00177667	0.00721685	neg	NEK7	Arenaviridae	T3
DPEP2	-1.86844	0.583212	0.00135669	0.0196967	0.557645	4	5.27996	0.152408	0.0875283	1	1	48.6924	7.28e-08	1.29e-06	neg	DPEP2	Arenaviridae	T3
ACTN2	0.982496	0.306742	0.00135999	0.0197286	0	3	0.339173	0.844014	28.3078	8.22e-05	0.00051925	18.4827	0.00513261	0.0180327	pos	ACTN2	Arenaviridae	T3
IRF9	2.76702	0.864003	0.0013621	0.0197317	1.82415	4	10.4064	0.0154094	76.3031	2.7e-13	3.38e-11	0.1166	1	1	pos	IRF9	Arenaviridae	T3
SLAMF8	1.93061	0.602951	0.00136508	0.0197467	0.804986	4	7.13887	0.0676009	57.3632	1.53e-09	5.35e-08	0.329699	0.999973	1	pos	SLAMF8	Arenaviridae	T3
CUX1	0.755954	0.236198	0.00137185	0.019816	0	2	0.450289	0.502198	28.0911	1.2e-05	0.00010379	2.41379	0.660137	0.904744	pos	CUX1	Arenaviridae	T3
KCTD21	1.43484	0.448541	0.00137949	0.0199119	0	2	0.881539	0.34778	20.5761	0.00038422	0.00178999	0.0375152	0.999826	1	pos	KCTD21	Arenaviridae	T3
SLC9A1	1.12518	0.351801	0.00138222	0.0199369	0.140511	3	3.20346	0.201548	34.6627	5.01e-06	5.01e-05	4.58948	0.597434	0.848712	pos	SLC9A1	Arenaviridae	T3
SPINK7	1.42229	0.444788	0.00138535	0.0199676	0	2	0.438339	0.507925	19.5367	0.00061633	0.00262024	0.0783202	0.999253	1	pos	SPINK7	Arenaviridae	T3
RRAS	2.42372	0.758297	0.00139218	0.0200516	1.08301	3	5.40737	0.0669583	56.2913	2.54e-10	1.17e-08	0.326599	0.999358	1	pos	RRAS	Arenaviridae	T3
AMPH1	0.812174	0.25412	0.00139334	0.0200539	0	4	2.46711	0.481264	32.2101	8.54e-05	0.00053619	2.23539	0.972932	1	pos	AMPH	Arenaviridae	T3
SCIMP1	2.5263	0.790715	0.00139853	0.020114	0.529348	2	1.70284	0.191917	31.7223	2.18e-06	2.45e-05	0.00700046	0.999994	1	pos	SCIMP	Arenaviridae	T3
TRIM62	0.688031	0.215371	0.0014001	0.0201222	0	3	1.44211	0.486238	27.4863	0.00011737	0.0006933	7.47518	0.279126	0.492894	pos	TRIM62	Arenaviridae	T3
GRIP1	1.5073	0.471974	0.00140506	0.0201645	0	2	0.782642	0.376334	23.2066	0.00011514	0.00068256	0.150436	0.997309	1	pos	GRIP1	Arenaviridae	T3
GLMN2	-1.94516	0.609554	0.00141724	0.0202646	0.825329	4	6.85006	0.0768336	0.643598	0.999654	1	51.3029	2.29e-08	4.99e-07	neg	GLMN	Arenaviridae	T3
YIPF11	1.84032	0.576703	0.00141732	0.0202646	0.186457	2	1.34847	0.245545	26.4517	2.57e-05	0.00019826	0.0112297	0.999984	1	pos	YIPF1	Arenaviridae	T3
UBE3C1	-0.668618	0.20963	0.00142511	0.0203207	0	4	2.16431	0.539013	7.15926	0.519552	0.662143	48.0129	9.82e-08	1.64e-06	neg	UBE3C	Arenaviridae	T3
RNF25	1.30805	0.410169	0.00142741	0.0203245	0	3	0.620289	0.733341	25.1222	0.00032411	0.0015693	0.093273	0.999984	1	pos	RNF25	Arenaviridae	T3
KLRB1	-2.46493	0.773063	0.00143003	0.0203474	0.56712	2	1.80285	0.179368	0.00157615	1	1	34.9582	4.74e-07	6.16e-06	neg	KLRB1	Arenaviridae	T3
SIN3B1	-0.925443	0.290295	0.00143293	0.0203683	0	4	1.46007	0.691516	3.35818	0.909913	1	46.8229	1.66e-07	2.54e-06	neg	SIN3B	Arenaviridae	T3
SLIRP	-2.12632	0.667238	0.00143884	0.0204146	0	2	0.293618	0.587912	0.0703165	0.999396	1	21.4098	0.0002626	0.00139148	neg	SLIRP	Arenaviridae	T3
C3	1.15429	0.362351	0.00144471	0.0204833	0	3	0.69671	0.705848	22.6959	0.000905	0.00357436	0.166743	0.999909	1	pos	C3	Arenaviridae	T3
RSAD1	-1.11859	0.351228	0.00144863	0.0205118	0	4	2.28275	0.515833	0.555997	0.999801	1	29.8795	0.000222	0.00119764	neg	RSAD1	Arenaviridae	T3
USP45	1.00448	0.315413	0.00144935	0.0205118	0.0328217	4	3.26212	0.35295	24.364	0.00199077	0.00674632	1.56529	0.99157	1	pos	USP45	Arenaviridae	T3
MYC	0.457728	0.143746	0.00145116	0.0205165	0	3	1.47382	0.478592	8.99336	0.173952	0.267331	6.09208	0.412955	0.660285	pos	MYC	Arenaviridae	T3
BCL2L14	1.2273	0.385462	0.00145266	0.0205232	0.159011	3	2.97812	0.225585	87.6182	9.46e-17	4.72e-14	0.954857	0.987266	1	pos	BCL2L14	Arenaviridae	T3
RPS27	-0.992948	0.3119	0.00145481	0.020539	0	2	0.0291408	0.864454	1.52706	0.821838	0.941607	32.1926	1.75e-06	1.85e-05	neg	RPS27	Arenaviridae	T3
RPL9	-1.47868	0.464696	0.00146244	0.0206176	0.422347	4	6.03141	0.110092	0.927292	0.998667	1	39.4697	4.02e-06	3.82e-05	neg	RPL9	Arenaviridae	T3
DHRS9	3.80674	1.19646	0.00146428	0.020629	4.32489	4	15.2638	0.00160456	95.9507	2.86e-17	1.79e-14	0.0547163	1	1	pos	DHRS9	Arenaviridae	T3
GPCPD1	-1.51317	0.475723	0.00146882	0.0206783	0.251532	3	3.12254	0.209869	0.423858	0.998646	1	27.4809	0.00011765	0.00069022	neg	GPCPD1	Arenaviridae	T3
RNASEK	1.51697	0.477082	0.00147438	0.020742	0.0229607	2	1.0529	0.30484	20.8439	0.00034005	0.0016275	0.125445	0.998113	1	pos	RNASEK	Arenaviridae	T3
GLRX31	0.977194	0.307414	0.00147908	0.0207889	0	2	0.588013	0.443189	35.737	3.28e-07	4.81e-06	5.24356	0.263207	0.471947	pos	GLRX3	Arenaviridae	T3
DBT	0.657296	0.206829	0.0014831	0.0208207	0	4	1.78495	0.618215	36.8345	1.23e-05	0.00010666	41.3151	1.82e-06	1.92e-05	pos	DBT	Arenaviridae	T3
AGPAT4	-0.779898	0.245603	0.00149609	0.0209295	0.00760534	4	3.0804	0.379394	4.32931	0.826258	0.944882	33.1062	5.89e-05	0.00037966	neg	AGPAT4	Arenaviridae	T3
NUB1	1.5742	0.495834	0.00149906	0.0209563	0.512478	4	7.84173	0.0493985	67.167	1.8e-11	1.25e-09	1.05017	0.997911	1	pos	NUB1	Arenaviridae	T3
ST6GALNAC5	0.860296	0.270988	0.0015001	0.0209563	0	4	0.663572	0.881737	30.7602	0.000155	0.00086494	1.54579	0.991921	1	pos	ST6GALNAC5	Arenaviridae	T3
KRAS1	-0.639653	0.201562	0.00150624	0.0210274	0	2	0.0809041	0.776076	5.81204	0.213632	0.317752	32.6211	1.43e-06	1.56e-05	neg	KRAS	Arenaviridae	T3
H2BC15	1.08859	0.343331	0.00152079	0.0212008	0	2	0.428009	0.512968	22.9128	0.00013181	0.00076434	0.527232	0.970796	1	pos	H2BC15	Arenaviridae	T3
TLR2	1.26262	0.398491	0.00153221	0.0213302	0.217508	3	3.36378	0.186022	23.6399	0.00060818	0.00259107	0.636009	0.995769	1	pos	TLR2	Arenaviridae	T3
PLA2G5	1.01282	0.319987	0.00154978	0.0215299	0.0780656	4	3.68087	0.29805	26.9426	0.0007233	0.00297067	1.21096	0.996532	1	pos	PLA2G5	Arenaviridae	T3
S100A4	1.16231	0.367426	0.00155941	0.0216114	0	3	1.34656	0.510032	22.9418	0.0008162	0.00328252	0.383398	0.998982	1	pos	S100A4	Arenaviridae	T3
PLEKHA4	1.01136	0.319742	0.0015612	0.0216114	0	3	0.543614	0.762001	24.0376	0.000514	0.0022677	0.441033	0.998484	1	pos	PLEKHA4	Arenaviridae	T3
KDELR2	1.01868	0.322196	0.00156866	0.0216716	0.190647	4	5.9171	0.115714	48.3036	8.64e-08	1.57e-06	2.89283	0.940902	1	pos	KDELR2	Arenaviridae	T3
ABHD6	2.20668	0.698329	0.00157797	0.0217553	1.27964	4	9.45501	0.0238149	91.4134	2.4e-16	1.02e-13	6.68919	0.570507	0.823722	pos	ABHD6	Arenaviridae	T3
ALCAM1	-0.961401	0.30428	0.00157987	0.0217553	0	3	1.91934	0.38302	18.3414	0.00543325	0.0150291	41.0559	2.82e-07	4.02e-06	neg	ALCAM	Arenaviridae	T3
CACNG3	1.61768	0.511998	0.00158017	0.0217553	0.41809	4	5.02772	0.169778	41.6498	1.58e-06	1.86e-05	0.596758	0.99974	1	pos	CACNG3	Arenaviridae	T3
TRERF1	-1.10797	0.35096	0.00159418	0.0219331	0.116688	3	2.8924	0.235463	1.79759	0.937341	1	43.5094	9.25e-08	1.57e-06	neg	TRERF1	Arenaviridae	T3
APLN	0.915646	0.29007	0.00159599	0.0219348	0	2	0.568302	0.450934	25.3947	4.19e-05	0.00029853	1.17634	0.881979	1	pos	APLN	Arenaviridae	T3
DNAJC11	-0.892486	0.282741	0.0015965	0.0219348	0	3	0.682065	0.711036	0.754435	0.99324	1	23.9498	0.00053347	0.00255569	neg	DNAJC1	Arenaviridae	T3
ZNF610	1.84023	0.583186	0.00160237	0.0219846	0.200617	2	1.37467	0.241011	26.4241	2.6e-05	0.0002005	0.0115292	0.999983	1	pos	ZNF610	Arenaviridae	T3
INPP4B	-0.803091	0.254508	0.00160244	0.0219846	0	4	2.18998	0.533925	17.1042	0.0290424	0.0596219	60.826	3.21e-10	1.5e-08	neg	INPP4B	Arenaviridae	T3
EIF3H1	-0.990277	0.313887	0.00160563	0.0219846	0	4	0.353255	0.94972	1.37814	0.994551	1	41.1157	1.98e-06	2.07e-05	neg	EIF3H	Arenaviridae	T3
TOX2	-1.57509	0.499312	0.00160762	0.0219968	0.199962	3	2.7242	0.256122	0.576269	0.996783	1	30.67	2.93e-05	0.00020856	neg	TOX2	Arenaviridae	T3
GLOD4	1.08527	0.344086	0.00161018	0.0220098	0	4	2.3856	0.496322	28.3534	0.00041151	0.00188852	0.478776	0.999887	1	pos	GLOD4	Arenaviridae	T3
USP471	-0.684398	0.216997	0.00161077	0.0220098	0.0187311	3	2.26196	0.322718	13.6449	0.0338648	0.0677951	21.8845	0.00127065	0.0054077	neg	USP47	Arenaviridae	T3
EXOC3L41	2.16347	0.686544	0.00162574	0.0221917	0.341648	2	1.48683	0.222709	23.1132	0.0001202	0.00070728	0.141924	0.997598	1	pos	EXOC3L4	Arenaviridae	T3
KLF13	-0.873689	0.277261	0.0016263	0.0221917	0	2	0.501779	0.47872	2.49978	0.644675	0.78651	20.1203	0.00047282	0.00230771	neg	KLF13	Arenaviridae	T3
IKZF3	-0.881537	0.280008	0.00164247	0.0223665	0	4	0.533888	0.911386	1.59679	0.990982	1	44.4929	4.59e-07	5.99e-06	neg	IKZF3	Arenaviridae	T3
GRAP	-0.979885	0.311335	0.00164748	0.0224042	0.100058	4	3.98394	0.263203	1.63839	0.990165	1	31.8035	0.000101	0.00060427	neg	GRAP	Arenaviridae	T3
IGFBP71	1.18573	0.376926	0.00165637	0.0224792	0.183373	4	4.38802	0.222498	38.4696	6.16e-06	5.97e-05	3.0108	0.933678	1	pos	IGFBP7	Arenaviridae	T3
SH2D1A	-0.946745	0.300995	0.00165867	0.0224951	0	2	0.269133	0.603914	9.74208	0.0450039	0.0853792	49.6981	4.17e-10	1.88e-08	neg	SH2D1A	Arenaviridae	T3
APMAP	-1.44992	0.46115	0.00166583	0.0225769	0	3	0.592765	0.743503	0.167492	0.999908	1	24.0263	0.00051647	0.00248947	neg	APMAP	Arenaviridae	T3
LGALS8	1.45008	0.461437	0.00167495	0.0226719	0.311554	3	4.57133	0.101706	73.0037	9.88e-14	1.46e-11	1.72431	0.943229	1	pos	LGALS8	Arenaviridae	T3
S100A11	1.46549	0.466491	0.00168076	0.0227009	0.289542	3	3.55476	0.16908	30.0084	3.92e-05	0.00028245	0.521872	0.997562	1	pos	S100A11	Arenaviridae	T3
FCGR2A	1.98948	0.633324	0.0016818	0.0227009	0.436923	2	2.10943	0.146394	30.8143	3.34e-06	3.53e-05	0.0285562	0.999899	1	pos	FCGR2A	Arenaviridae	T3
ZNF436	0.975218	0.310518	0.00168591	0.0227334	0	3	1.14395	0.564411	20.4647	0.00228813	0.00748239	0.34583	0.999243	1	pos	ZNF436	Arenaviridae	T3
GRHPR	-1.49537	0.476327	0.00169308	0.0227848	0.490886	4	7.28633	0.0633105	0.661182	0.999617	1	44.1502	5.33e-07	6.84e-06	neg	GRHPR	Arenaviridae	T3
ADAR	3.88049	1.23611	0.00169372	0.0227848	4.03426	4	14.2557	0.00257693	100.195	3.89e-18	3.11e-15	0.0165745	1	1	pos	ADAR	Arenaviridae	T3
C12orf45	-1.38663	0.442472	0.00172541	0.0231177	0	2	0.402576	0.525762	0.037623	0.999825	1	19.2507	0.00070163	0.00324229	neg	C12orf45	Arenaviridae	T3
TBXT	1.05953	0.338414	0.00174295	0.0233215	0	4	1.61499	0.655996	25.8795	0.00110132	0.00416767	0.837233	0.999082	1	pos	TBXT	Arenaviridae	T3
PTCD2	1.74357	0.557042	0.00174775	0.02337	0.444335	3	3.98455	0.136385	48.0909	1.13e-08	2.84e-07	0.643288	0.995634	1	pos	PTCD2	Arenaviridae	T3
IL17RC	1.03376	0.33042	0.00175616	0.0234511	0.0800933	4	3.59785	0.308291	36.9099	1.2e-05	0.00010379	2.0683	0.978846	1	pos	IL17RC	Arenaviridae	T3
ATG101	0.761839	0.243532	0.00175824	0.0234632	0	3	0.141565	0.931664	33.5271	8.3e-06	7.66e-05	3.52298	0.74091	0.970824	pos	ATG10	Arenaviridae	T3
LY9	-2.10964	0.674482	0.00176123	0.0234742	0.598265	2	2.91665	0.08767	0.0216918	0.999942	1	36.4283	2.36e-07	3.45e-06	neg	LY9	Arenaviridae	T3
SBF2	1.13589	0.363172	0.00176182	0.0234742	0.19701	4	4.87682	0.181042	44.7127	4.17e-07	5.9e-06	2.31308	0.969878	1	pos	SBF2	Arenaviridae	T3
C4orf33	1.59004	0.508396	0.00176259	0.0234742	0.275286	3	3.05615	0.216953	49.7498	5.28e-09	1.52e-07	0.130429	0.999956	1	pos	C4orf33	Arenaviridae	T3
ENPP21	1.9573	0.625992	0.00176767	0.0235261	0.534157	3	3.78116	0.150984	42.5466	1.43e-07	2.41e-06	0.0515053	0.999997	1	pos	ENPP2	Arenaviridae	T3
NQO1	0.923706	0.295491	0.00177198	0.0235679	0	3	0.943304	0.62397	21.8153	0.00130779	0.00481135	0.721501	0.994015	1	pos	NQO1	Arenaviridae	T3
RAB13	1.07489	0.344025	0.00178126	0.0236597	0	4	1.75039	0.62579	27.013	0.00070334	0.00290561	0.69584	0.999537	1	pos	RAB13	Arenaviridae	T3
SNX19	1.14883	0.367825	0.00178826	0.0237369	0.122932	3	2.78534	0.248411	67.5505	1.3e-12	1.3e-10	25.7643	0.00024632	0.00131357	pos	SNX19	Arenaviridae	T3
GRB101	1.1879	0.380491	0.00179621	0.0238266	0.26858	4	5.91943	0.115596	38.8769	5.18e-06	5.16e-05	1.07511	0.997728	1	pos	GRB10	Arenaviridae	T3
STPG1	1.12491	0.360513	0.00180655	0.0239478	0	3	0.310151	0.856351	21.6358	0.00140926	0.00510014	0.677363	0.994967	1	pos	STPG1	Arenaviridae	T3
NPAT1	-0.937152	0.300617	0.00182435	0.0241359	0	3	0.722498	0.696805	3.44492	0.751283	0.884042	72.7054	1.14e-13	2.65e-11	neg	NPAT	Arenaviridae	T3
PDK3	-0.868455	0.278636	0.00182817	0.0241704	0	3	0.464725	0.792659	8.82101	0.183897	0.280158	52.25	1.66e-09	5.7e-08	neg	PDK3	Arenaviridae	T3
PYDC1	3.02742	0.972922	0.00186027	0.0244812	1.09029	2	2.20347	0.137701	41.9612	1.7e-08	4e-07	0.00030551	1	1	pos	PYDC1	Arenaviridae	T3
SLC6A6	0.616943	0.198283	0.0018618	0.0244853	0.0139408	4	3.24951	0.354732	25.0764	0.0015089	0.0053914	7.32247	0.502274	0.756079	pos	SLC6A6	Arenaviridae	T3
TIMM23	1.17359	0.377476	0.00187688	0.024635	0.118374	3	2.73524	0.254712	26.3421	0.00019223	0.00102815	0.584779	0.996649	1	pos	TIMM23	Arenaviridae	T3
SLC43A21	0.906475	0.29163	0.00188161	0.0246647	0	3	1.25607	0.533639	42.6753	1.35e-07	2.3e-06	3.95626	0.682596	0.923926	pos	SLC43A2	Arenaviridae	T3
ATP1B3	1.11936	0.360155	0.00188359	0.0246744	0.132975	4	3.96834	0.264903	38.6664	5.67e-06	5.56e-05	2.59552	0.957128	1	pos	ATP1B3	Arenaviridae	T3
PRCC	1.22335	0.393861	0.00189609	0.0248056	0.0457703	3	2.21807	0.329877	25.0186	0.00033876	0.00162296	0.449677	0.998398	1	pos	PRCC	Arenaviridae	T3
PROSER2	1.21326	0.390753	0.00190324	0.0248679	0	2	0.0825353	0.773891	14.3511	0.00625477	0.0168762	0.168507	0.996644	1	pos	PROSER2	Arenaviridae	T3
CLDN9	1.03132	0.332168	0.00190396	0.0248679	0	2	0.0269559	0.869587	15.0948	0.00450851	0.0129251	0.168093	0.99666	1	pos	CLDN9	Arenaviridae	T3
MAFB	1.16256	0.374451	0.00190471	0.0248679	0.0937285	3	2.55029	0.27939	29.0254	6.02e-05	0.00040334	0.800626	0.992057	1	pos	MAFB	Arenaviridae	T3
EDAR1	-1.56944	0.506174	0.00193139	0.0251685	0.424735	4	5.14391	0.161558	0.327292	0.999974	1	39.722	3.61e-06	3.49e-05	neg	EDAR	Arenaviridae	T3
TECTA	0.883415	0.284977	0.0019355	0.0252056	0	3	0.382402	0.825967	25.6356	0.00026027	0.00131631	1.67479	0.947051	1	pos	TECTA	Arenaviridae	T3
KLHL6	0.801035	0.25848	0.0019416	0.0252521	0	2	0.932183	0.334296	24.3772	6.71e-05	0.00044215	5.30207	0.257683	0.464745	pos	KLHL6	Arenaviridae	T3
MARCHF1	0.758966	0.244958	0.00194604	0.0252934	0	4	2.19319	0.533292	30.0935	0.00020348	0.00107594	1.51363	0.992479	1	pos	MARCHF1	Arenaviridae	T3
ASAP3	1.10727	0.357599	0.00195884	0.0254365	0	4	1.33535	0.720757	37.3302	1e-05	8.94e-05	43.9569	5.8e-07	7.34e-06	pos	ASAP3	Arenaviridae	T3
TESPA1	1.34254	0.43363	0.00196112	0.0254365	0	2	0.537653	0.463407	14.1793	0.00674418	0.017947	0.367672	0.985037	1	pos	TESPA1	Arenaviridae	T3
FANCM1	-1.40483	0.453769	0.00196214	0.0254365	0.323898	3	4.1999	0.122463	33.8265	7.27e-06	6.87e-05	46.6384	2.21e-08	4.84e-07	neg	FANCM	Arenaviridae	T3
ZNF512B1	-1.10786	0.35802	0.00197199	0.0255476	0.0273672	3	2.13589	0.343714	0.417319	0.998704	1	21.1932	0.00169359	0.00694293	neg	ZNF512B	Arenaviridae	T3
EPOR	0.707172	0.228555	0.00197415	0.025559	0.0273837	4	3.40615	0.33314	28.4465	0.00039639	0.00183517	12.098	0.146887	0.299668	pos	EPOR	Arenaviridae	T3
PHF8	0.777096	0.251276	0.00198411	0.0256714	0	3	0.798859	0.670703	29.2025	5.57e-05	0.00037681	21.251	0.00165348	0.00680925	pos	PHF8	Arenaviridae	T3
MADD	-1.00156	0.324087	0.00199886	0.0258454	0.0081374	4	3.05372	0.383417	4.42784	0.816609	0.937821	39.4052	4.13e-06	3.92e-05	neg	MADD	Arenaviridae	T3
COPS7A	1.04444	0.338135	0.00200942	0.0259381	0	4	2.04904	0.562291	25.5588	0.00124925	0.00463528	1.0763	0.997719	1	pos	COPS7A	Arenaviridae	T3
RRBP1	0.934031	0.302396	0.00200992	0.0259381	0.0514951	4	3.42393	0.330763	40.8611	2.21e-06	2.49e-05	79.587	5.92e-14	1.58e-11	pos	RRBP1	Arenaviridae	T3
CELF4	0.755309	0.244577	0.00201354	0.0259681	0	2	0.501846	0.47869	18.6459	0.00092235	0.00362571	5.1423	0.273005	0.484957	pos	CELF4	Arenaviridae	T3
USP11	-1.47015	0.476185	0.00201951	0.0260114	0.344279	4	4.84129	0.183795	0.550475	0.999808	1	38.6483	5.71e-06	5.18e-05	neg	USP11	Arenaviridae	T3
SNTB1	1.39723	0.452683	0.00202495	0.0260479	0.28696	3	3.99056	0.135976	43.9102	7.7e-08	1.43e-06	1.68365	0.946377	1	pos	SNTB1	Arenaviridae	T3
GRK2	-0.991093	0.32119	0.0020308	0.0261	0	3	1.24931	0.535446	1.06863	0.982876	1	43.511	9.24e-08	1.57e-06	neg	GRK2	Arenaviridae	T3
GPR141	2.89725	0.938967	0.00203161	0.0261	1.05063	2	2.45763	0.116955	41.4221	2.2e-08	4.96e-07	0.00549136	0.999996	1	pos	GPR141	Arenaviridae	T3
LIMA1	0.911747	0.295529	0.00203463	0.026122	0	3	0.524158	0.76945	19.4335	0.00349091	0.010479	1.50521	0.959148	1	pos	LIMA1	Arenaviridae	T3
NPRL21	-1.21526	0.394036	0.0020415	0.0261934	0	3	1.18595	0.55268	0.663108	0.995253	1	33.3721	8.89e-06	7.53e-05	neg	NPRL2	Arenaviridae	T3
[truncated: 9,489 more rows]
