# Supplementary material for: Systems immunology of transcriptional responses to viral infection identifies conserved antiviral pathways across macaques and humans
Source: Cell Rep. 2024 Jan 30;43(2):113706. doi: 10.1016/j.celrep.2024.113706 (PMC10915397; doi:10.1016/j.celrep.2024.113706)
Supplement: Table S7. Gene signatures from Figure 3 [file mmc6.xlsx]

## Sheet: Table S7_ Signatures
Table S7. Gene signatures from Figure 3.
gene	effectSize	score_type
NOTCH1	2.00657	Arena Sig.
JAK2	1.81103	Arena Sig.
SAMD9	2.34957	Arena Sig.
PARP11	2.11327	Arena Sig.
HSP90AA1	1.0814	Arena Sig.
GBP1	2.64422	Arena Sig.
EHD4	2.13501	Arena Sig.
CDK9	1.29364	Arena Sig.
CCRL2	2.81597	Arena Sig.
OASL	2.93715	Arena Sig.
NMI	2.36305	Arena Sig.
BPI	3.18797	Arena Sig.
MX2	3.10158	Arena Sig.
IRF7	3.38891	Arena Sig.
MX1	3.09557	Arena Sig.
RNF14	1.76914	Arena Sig.
FBXO6	3.15198	Arena Sig.
EPSTI1	2.89617	Arena Sig.
IFIT5	2.60562	Arena Sig.
LRRC42	2.22927	Arena Sig.
SRC	0.923093	Arena Sig.
DPH5	1.58174	Arena Sig.
KDELR3	2.09782	Arena Sig.
NCOA7	1.54715	Arena Sig.
GRB10	1.532	Arena Sig.
MTHFR	0.819551	Arena Sig.
SEC24D	1.67788	Arena Sig.
LMNB1	2.86385	Arena Sig.
UCHL1	2.33661	Arena Sig.
IL1RAP	1.4721	Arena Sig.
TREML2	2.17066	Arena Sig.
PARP14	1.67226	Arena Sig.
HOMEZ	2.25351	Arena Sig.
PILRB	3.53607	Arena Sig.
CCR2	1.5951	Arena Sig.
PLD1	1.14474	Arena Sig.
DTL	2.23011	Arena Sig.
RTP4	2.47476	Arena Sig.
EIF2AK2	2.81563	Arena Sig.
IFIT3	3.88162	Arena Sig.
SAMD9L	1.88549	Arena Sig.
COTL1	1.30219	Arena Sig.
SLCO4C1	1.6569	Arena Sig.
ARHGEF11	1.85489	Arena Sig.
PSMD7	2.32992	Arena Sig.
IL18RAP	2.24942	Arena Sig.
UQCRH	3.16957	Arena Sig.
ZNFX1	2.42039	Arena Sig.
SLC39A9	1.48484	Arena Sig.
ICA1	1.3224	Arena Sig.
RIN2	1.37455	Arena Sig.
TBC1D13	2.23597	Arena Sig.
ARG2	1.88254	Arena Sig.
TRAFD1	1.6237	Arena Sig.
H2BC14	3.99479	Arena Sig.
MOCOS	3.68202	Arena Sig.
SNX10	1.73851	Arena Sig.
MAATS1	1.56435	Arena Sig.
PSTPIP2	2.06394	Arena Sig.
ATP2C1	1.48279	Arena Sig.
ANXA3	2.65785	Arena Sig.
PAXBP1-AS1	10.6609	Arena Sig.
WARS1	1.99898	Arena Sig.
INTS14	2.32391	Arena Sig.
H3C13	2.93771	Arena Sig.
CD274	2.30705	Arena Sig.
LILRA2	1.90357	Arena Sig.
LGALS8	1.24512	Arena Sig.
TLR7	1.71328	Arena Sig.
ADCY4	2.78411	Arena Sig.
FRRS1	3.08323	Arena Sig.
TIPIN	1.99158	Arena Sig.
FPR3	2.0779	Arena Sig.
CPT2	1.76534	Arena Sig.
C1RL-AS1	5.33823	Arena Sig.
SNAI3	3.4101	Arena Sig.
LPCAT3	1.98298	Arena Sig.
PTPN1	1.47168	Arena Sig.
SRR	1.54783	Arena Sig.
AATK	1.6541	Arena Sig.
PI4K2B	2.36761	Arena Sig.
PSME2	4.15455	Arena Sig.
STAT1	2.18962	Arena Sig.
SYNGR1	1.47676	Arena Sig.
PIR	1.90646	Arena Sig.
TNFRSF10A	1.71116	Arena Sig.
NAIP	2.10907	Arena Sig.
EPDR1	1.52739	Arena Sig.
PCDH20	4.01122	Arena Sig.
ATOX1	3.15707	Arena Sig.
AP3D1	1.4013	Arena Sig.
ZWINT	2.94336	Arena Sig.
ACADM	1.86081	Arena Sig.
SYVN1	2.52509	Arena Sig.
TPM3	0.72	Arena Sig.
ACP2	1.5038	Arena Sig.
GCA	1.86887	Arena Sig.
GFI1B	1.74187	Arena Sig.
UTP11	1.91259	Arena Sig.
LINC00689	2.02546	Arena Sig.
DYNC1I2	1.23832	Arena Sig.
CHSY1	2.37834	Arena Sig.
HARS1	3.00187	Arena Sig.
TRAPPC5	1.90038	Arena Sig.
BAK1	3.82775	Arena Sig.
TOR1B	2.35654	Arena Sig.
TTC7B	1.67415	Arena Sig.
EDDM3A	2.68322	Arena Sig.
HFE	0.705377	Arena Sig.
TXNDC9	1.34401	Arena Sig.
UBE2L6	2.51534	Arena Sig.
ATP6V1A	1.40832	Arena Sig.
COQ2	1.59016	Arena Sig.
CTH	1.51087	Arena Sig.
VCPIP1	1.2566	Arena Sig.
IDO1	1.86448	Arena Sig.
HYOU1	2.22047	Arena Sig.
TOR1A	1.58168	Arena Sig.
GNG8	2.69324	Arena Sig.
CRYBG1	1.76886	Arena Sig.
APOBEC3B	2.6687	Arena Sig.
ZNF613	1.41628	Arena Sig.
RPL21	-1.8365	Arena Sig.
RPL34	-2.34551	Arena Sig.
CD44	-1.20116	Arena Sig.
GSK3B	-1.35537	Arena Sig.
NFATC3	-2.1397	Arena Sig.
RABGAP1L	-1.46512	Arena Sig.
RPS3A	-1.69486	Arena Sig.
ATP2B1	-2.27101	Arena Sig.
FBL	-2.8117	Arena Sig.
TLE5	-2.29777	Arena Sig.
RPS14	-1.50015	Arena Sig.
BIN1	-1.80056	Arena Sig.
HLA-DMA	-2.65384	Arena Sig.
MXD4	-2.67982	Arena Sig.
DNASE1L3	-3.37262	Arena Sig.
KLHL15	-2.26107	Arena Sig.
RBM39	-2.27525	Arena Sig.
EPC1	-2.09942	Arena Sig.
RPL17	-2.34664	Arena Sig.
GRK5	-2.31085	Arena Sig.
ZFC3H1	-2.1586	Arena Sig.
RYBP	-1.44705	Arena Sig.
EEF1A1	-1.22176	Arena Sig.
NR2C1	-1.79683	Arena Sig.
CD74	-2.28038	Arena Sig.
VEGFB	-2.21572	Arena Sig.
GEMIN2	-2.27254	Arena Sig.
FAM76B	-1.61154	Arena Sig.
TRPS1	-1.88266	Arena Sig.
EID1	-1.75196	Arena Sig.
RPL5	-2.00389	Arena Sig.
PAPOLA	-1.29982	Arena Sig.
ABHD12	-3.27603	Arena Sig.
PRPF4B	-1.58769	Arena Sig.
RALGDS	-1.78536	Arena Sig.
UBE2D2	-1.47849	Arena Sig.
SKI	-1.57602	Arena Sig.
ZNF26	-1.74602	Arena Sig.
RPL10L	-2.41686	Arena Sig.
FOXP1	-1.92732	Arena Sig.
OIP5-AS1	-3.02155	Arena Sig.
TSPYL2	-1.77869	Arena Sig.
EIF3E	-1.45556	Arena Sig.
BLK	-2.10987	Arena Sig.
CD79A	-2.13537	Arena Sig.
ZNF283	-1.44084	Arena Sig.
N4BP2	-1.63498	Arena Sig.
RPL38	-1.77267	Arena Sig.
YY1	-1.23603	Arena Sig.
TP53I13	-1.65455	Arena Sig.
DDX21	-2.36772	Arena Sig.
MACF1	-1.5572	Arena Sig.
CHMP1B	-2.31797	Arena Sig.
PBXIP1	-1.6046	Arena Sig.
FIS1	-2.08643	Arena Sig.
REL	-1.9951	Arena Sig.
RSL24D1	-4.66228	Arena Sig.
KMT2D	-1.62522	Arena Sig.
HNRNPDL	-1.66454	Arena Sig.
MFHAS1	-2.00515	Arena Sig.
CASC4	-1.37391	Arena Sig.
CYP51A1	-2.1674	Arena Sig.
ARL6IP4	-1.68969	Arena Sig.
KLHDC2	-2.99786	Arena Sig.
LINC00628	-4.48693	Arena Sig.
ZNF256	-2.40303	Arena Sig.
ISY1	-1.46522	Arena Sig.
CASP8	-0.708148	Arena Sig.
C12orf29	-1.36667	Arena Sig.
BTG2	-1.97545	Arena Sig.
CDK6	-1.19236	Arena Sig.
EGR1	-1.43977	Arena Sig.
ZBTB43	-1.40981	Arena Sig.
AKAP17A	-2.1986	Arena Sig.
XYLT1	-1.5377	Arena Sig.
CLEC9A	-3.65448	Arena Sig.
ZBTB20	-1.86776	Arena Sig.
NPTX1	-1.44679	Arena Sig.
SEPTIN3	-1.56055	Arena Sig.
ZNF512	-2.61837	Arena Sig.
PDE7A	-1.25965	Arena Sig.
NUPR1	-1.97446	Arena Sig.
DDX46	-1.6147	Arena Sig.
NFX1	-1.20624	Arena Sig.
UNC93B1	2.10913	Corona Sig.
MR1	2.30243	Corona Sig.
SHFL	2.42146	Corona Sig.
MAFB	1.71408	Corona Sig.
ADM	1.59618	Corona Sig.
CORO1B	1.72259	Corona Sig.
LGALS3BP	1.95759	Corona Sig.
IFIT1	1.66062	Corona Sig.
DNPEP	1.54332	Corona Sig.
LY6E	2.04873	Corona Sig.
NCDN	1.62894	Corona Sig.
HES4	1.47782	Corona Sig.
BST2	1.87515	Corona Sig.
TNFRSF1B	1.3575	Corona Sig.
TRIL	1.3983	Corona Sig.
IL17RC	1.33672	Corona Sig.
SLC35F6	1.29115	Corona Sig.
COL9A2	1.36368	Corona Sig.
EMC9	1.24354	Corona Sig.
RHBDF2	1.56618	Corona Sig.
SLC2A5	1.24387	Corona Sig.
TIFA	1.31564	Corona Sig.
RELA	1.3148	Corona Sig.
ZBP1	1.32943	Corona Sig.
KLF4	1.22827	Corona Sig.
HK1	1.23217	Corona Sig.
IFI6	2.83106	Corona Sig.
TIMP1	1.18907	Corona Sig.
IRF7	2.78301	Corona Sig.
UBE2L6	1.75206	Corona Sig.
ECM1	1.14948	Corona Sig.
NAPA	1.44632	Corona Sig.
EPHA2	1.14151	Corona Sig.
POR	1.13754	Corona Sig.
HSD3B7	1.13342	Corona Sig.
C1QC	1.12508	Corona Sig.
CTSD	0.778207	Corona Sig.
TNFAIP2	1.18248	Corona Sig.
LTBR	1.55275	Corona Sig.
LIG1	1.91139	Corona Sig.
LRRC25	1.0905	Corona Sig.
NINJ1	1.08829	Corona Sig.
KLHDC7B	2.39494	Corona Sig.
DGLUCY	1.3072	Corona Sig.
PAQR8	1.14762	Corona Sig.
LGMN	1.08806	Corona Sig.
TRIM35	1.07993	Corona Sig.
TMEM140	1.30416	Corona Sig.
SLC46A1	1.07803	Corona Sig.
THBD	1.05379	Corona Sig.
MX1	3.02812	Corona Sig.
SNX20	1.05566	Corona Sig.
CDKN1A	1.24595	Corona Sig.
TREX1	1.71302	Corona Sig.
PLEC	1.04972	Corona Sig.
DRD4	1.41455	Corona Sig.
SPDEF	1.08493	Corona Sig.
CUEDC1	1.028	Corona Sig.
KCNQ1	1.08369	Corona Sig.
IL15RA	1.568	Corona Sig.
TOM1	1.01806	Corona Sig.
SLC12A7	1.02161	Corona Sig.
MVP	1.01332	Corona Sig.
BAHCC1	1.33953	Corona Sig.
PDE9A	1.07357	Corona Sig.
CLEC7A	1.06744	Corona Sig.
JUP	1.00796	Corona Sig.
ACVRL1	1.06559	Corona Sig.
EMILIN2	1.05742	Corona Sig.
RENBP	1.0017	Corona Sig.
PLXNB2	1.04052	Corona Sig.
IFI27	4.88201	Corona Sig.
EPX	0.984959	Corona Sig.
PARP12	2.31319	Corona Sig.
MTSS2	0.979593	Corona Sig.
TREML2	0.972455	Corona Sig.
CD300C	0.967184	Corona Sig.
KIRREL3	0.967732	Corona Sig.
CTSL	0.972408	Corona Sig.
APOBEC3G	0.962249	Corona Sig.
IFIT2	2.48375	Corona Sig.
TRIM26	1.31417	Corona Sig.
FLVCR2	0.955544	Corona Sig.
GLG1	0.960518	Corona Sig.
PSAP	0.955844	Corona Sig.
CD63	0.998065	Corona Sig.
PON2	1.03664	Corona Sig.
TENT5A	1.71577	Corona Sig.
MOCOS	1.56384	Corona Sig.
LFNG	0.93515	Corona Sig.
FAM50B	0.989554	Corona Sig.
CSF1R	0.987234	Corona Sig.
TM9SF1	0.862721	Corona Sig.
SAMD4A	2.04508	Corona Sig.
CYP2J2	1.1226	Corona Sig.
TNFRSF8	0.912805	Corona Sig.
LILRA2	0.805889	Corona Sig.
DLGAP4	1.29744	Corona Sig.
GRN	0.908198	Corona Sig.
NIBAN2	0.905038	Corona Sig.
IRF5	1.53265	Corona Sig.
MICALL2	0.95181	Corona Sig.
ISG15	2.99358	Corona Sig.
HERC5	2.47161	Corona Sig.
ADA2	1.12494	Corona Sig.
HELB	0.938154	Corona Sig.
OASL	2.78673	Corona Sig.
EPSTI1	2.96115	Corona Sig.
ETV7	1.71779	Corona Sig.
EPAS1	0.966281	Corona Sig.
CYTH4	0.881254	Corona Sig.
SLC3A2	2.01559	Corona Sig.
NGFR	0.883948	Corona Sig.
AZU1	0.879958	Corona Sig.
OAS2	2.87646	Corona Sig.
TCF7L1	0.873145	Corona Sig.
NUCB1	0.924144	Corona Sig.
GFOD1	0.948324	Corona Sig.
SFRP2	0.873008	Corona Sig.
OS9	0.877966	Corona Sig.
MICB	0.913956	Corona Sig.
FOXK1	0.915525	Corona Sig.
GNA15	0.917403	Corona Sig.
APOL6	1.90815	Corona Sig.
IFI44	2.5737	Corona Sig.
VAMP5	0.960338	Corona Sig.
CEBPB	0.909586	Corona Sig.
JUNB	1.01442	Corona Sig.
TMEM60	1.1074	Corona Sig.
AGTRAP	0.85403	Corona Sig.
INPP5D	0.896461	Corona Sig.
PLOD1	0.927025	Corona Sig.
GAS6	0.848894	Corona Sig.
RELB	0.847422	Corona Sig.
CYFIP1	0.890468	Corona Sig.
P2RY6	0.844221	Corona Sig.
DRAP1	0.852793	Corona Sig.
TAP1	0.886026	Corona Sig.
PXDC1	0.885668	Corona Sig.
HYAL2	0.912309	Corona Sig.
ATP13A1	1.63527	Corona Sig.
EHBP1L1	1.00183	Corona Sig.
APOBEC3C	1.15943	Corona Sig.
SLC43A3	0.879059	Corona Sig.
SREBF1	0.8318	Corona Sig.
PTGIR	0.875683	Corona Sig.
CNP	1.57787	Corona Sig.
S100A2	0.827267	Corona Sig.
ATP6AP1	0.827563	Corona Sig.
ISG20	2.14342	Corona Sig.
TTC13	-1.50942	Corona Sig.
CNR2	-1.18924	Corona Sig.
GHITM	-1.10333	Corona Sig.
PTPN22	-1.09977	Corona Sig.
ABCC5	-1.06806	Corona Sig.
SLC4A7	-1.23783	Corona Sig.
MMP10	-1.04912	Corona Sig.
FAR2	-1.09392	Corona Sig.
CPD	-1.04105	Corona Sig.
KLHDC2	-1.3044	Corona Sig.
FCER1A	-1.0792	Corona Sig.
COX4I1	-0.955858	Corona Sig.
EPRS1	-0.724536	Corona Sig.
HOPX	-0.938813	Corona Sig.
NEDD4L	-0.987432	Corona Sig.
SNX5	-0.903903	Corona Sig.
PABPC4	-1.4799	Corona Sig.
ABCB11	-0.941574	Corona Sig.
IFT122	-1.01246	Corona Sig.
H2AZ2	-1.14362	Corona Sig.
MBD4	-0.860898	Corona Sig.
SLC24A1	-0.923495	Corona Sig.
CTSK	-0.92431	Corona Sig.
SRPK2	-0.874407	Corona Sig.
HMGB1	-0.863561	Corona Sig.
QARS1	-1.88088	Corona Sig.
USP28	-1.01341	Corona Sig.
RPS26	-0.959198	Corona Sig.
DGKG	-0.864579	Corona Sig.
UIMC1	-0.916145	Corona Sig.
DNASE1L3	-0.831213	Corona Sig.
MCEMP1	3.56751	Filo Sig.
SLC2A5	1.57134	Filo Sig.
C5AR2	1.70636	Filo Sig.
EMILIN2	1.34865	Filo Sig.
ACP2	1.40541	Filo Sig.
GPR141	1.50848	Filo Sig.
B3GNT8	1.80036	Filo Sig.
FAM214B	1.46771	Filo Sig.
TLR5	1.60775	Filo Sig.
C21orf91	2.6058	Filo Sig.
ADGRF5	1.92773	Filo Sig.
NID1	1.24486	Filo Sig.
RNASEL	1.44423	Filo Sig.
IL18R1	2.55669	Filo Sig.
PLAU	2.42093	Filo Sig.
LTB4R	1.42786	Filo Sig.
SPATC1	1.79761	Filo Sig.
RTCB	1.47765	Filo Sig.
SNX18	2.38775	Filo Sig.
MED8	1.15484	Filo Sig.
NEU1	1.26599	Filo Sig.
TRIM55	1.07041	Filo Sig.
AKR1C1	1.69514	Filo Sig.
RNASE10	1.28401	Filo Sig.
HYAL2	1.16861	Filo Sig.
TBC1D24	1.28809	Filo Sig.
SIRPB2	1.63533	Filo Sig.
ZBP1	1.36877	Filo Sig.
PCTP	1.22046	Filo Sig.
TRAM2	1.22782	Filo Sig.
CMKLR1	0.967111	Filo Sig.
CHODL	1.24923	Filo Sig.
BUD31	1.16674	Filo Sig.
ARHGAP23	1.07007	Filo Sig.
VSIG4	1.28283	Filo Sig.
KIF2C	1.06518	Filo Sig.
SLIT1	1.35866	Filo Sig.
CCDC70	2.12577	Filo Sig.
ADAMDEC1	2.53555	Filo Sig.
TMSB10	2.62167	Filo Sig.
TREM2	2.49239	Filo Sig.
GPRC5D	1.19117	Filo Sig.
TK1	1.28376	Filo Sig.
MPO	2.0312	Filo Sig.
CD177	2.55751	Filo Sig.
APOBEC3H	1.13011	Filo Sig.
LILRA2	1.35834	Filo Sig.
CHIT1	2.12849	Filo Sig.
S100A12	1.96107	Filo Sig.
CCL20	1.52295	Filo Sig.
INHBA	2.10189	Filo Sig.
PRELID1	1.52865	Filo Sig.
MYOF	2.07036	Filo Sig.
MS4A6A	1.10387	Filo Sig.
RRP12	1.02696	Filo Sig.
RGL1	1.85614	Filo Sig.
LAPTM4B	0.871115	Filo Sig.
PPIF	1.56002	Filo Sig.
PALLD	1.23032	Filo Sig.
ARMC2	-2.29691	Filo Sig.
FCMR	-1.79546	Filo Sig.
MALT1	-2.02731	Filo Sig.
GPR174	-1.66482	Filo Sig.
DOCK10	-2.14012	Filo Sig.
HACE1	-1.47411	Filo Sig.
ERN1	-1.75711	Filo Sig.
ZNF551	-1.63903	Filo Sig.
CD84	-1.57554	Filo Sig.
UTP20	-1.61335	Filo Sig.
SENP5	-2.38697	Filo Sig.
RPL4	-2.07756	Filo Sig.
APBB1	-1.51357	Filo Sig.
SETD7	-1.50836	Filo Sig.
PADI2	-1.53705	Filo Sig.
STXBP6	-1.66294	Filo Sig.
ZNF827	-1.66536	Filo Sig.
MCM9	-1.4716	Filo Sig.
SNRK	-1.29215	Filo Sig.
ADAM23	-1.55513	Filo Sig.
SHPRH	-1.20626	Filo Sig.
HIP1R	-1.3245	Filo Sig.
DIS3L	-1.52331	Filo Sig.
SLAMF6	-1.27879	Filo Sig.
ASH1L	-2.09581	Filo Sig.
TTC27	-1.29655	Filo Sig.
LLGL2	-1.43077	Filo Sig.
MDN1	-1.38073	Filo Sig.
ANKRD44	-1.87026	Filo Sig.
ABHD15	-1.3895	Filo Sig.
CDON	-1.2481	Filo Sig.
CR2	-1.68235	Filo Sig.
SACS	-1.75394	Filo Sig.
MBTD1	-2.12548	Filo Sig.
CSF1R	-1.49185	Filo Sig.
LRRC8C	-0.925477	Filo Sig.
NBEAL1	-2.30184	Filo Sig.
ITK	-1.20191	Filo Sig.
FAIM	-1.23851	Filo Sig.
IL7R	-1.48097	Filo Sig.
ECHDC1	-1.25948	Filo Sig.
ZNF605	-1.29106	Filo Sig.
TAF1	-1.89766	Filo Sig.
PLEKHG1	-1.47554	Filo Sig.
ZNF831	-1.1176	Filo Sig.
FCHSD2	-1.62975	Filo Sig.
KCNH3	-1.72181	Filo Sig.
ZNF460	-1.17649	Filo Sig.
STK38	-1.676	Filo Sig.
N4BP2	-2.15562	Filo Sig.
PHF10	-1.22158	Filo Sig.
CIITA	-1.20298	Filo Sig.
RUFY2	-1.67723	Filo Sig.
RALGAPA1	-2.03623	Filo Sig.
RSBN1	-1.39311	Filo Sig.
ETS1	-1.39478	Filo Sig.
ZNF638	-1.53406	Filo Sig.
XKRX	-1.54473	Filo Sig.
DMXL1	-1.39975	Filo Sig.
REV1	-1.90116	Filo Sig.
FLT3	-1.87014	Filo Sig.
DCAF8	-1.35783	Filo Sig.
AKT3	-2.05167	Filo Sig.
RPS15A	-2.24187	Filo Sig.
RASA3	-1.26076	Filo Sig.
SAMD3	-1.11756	Filo Sig.
RPS21	-1.38379	Filo Sig.
SLC15A2	-1.42198	Filo Sig.
CD5	-1.12145	Filo Sig.
PTPN4	-1.46408	Filo Sig.
CLIP4	-1.1295	Filo Sig.
FRYL	-2.03932	Filo Sig.
PRDM4	-1.02299	Filo Sig.
CD19	-1.23326	Filo Sig.
DIS3L2	-1.09218	Filo Sig.
ATRX	-1.50494	Filo Sig.
CGGBP1	-1.15907	Filo Sig.
HLA-DRB5	-2.42114	Filo Sig.
RBL1	-1.39677	Filo Sig.
PPM1M	-1.06662	Filo Sig.
ARHGEF1	-1.17381	Filo Sig.
NSD1	-1.55538	Filo Sig.
INO80	-1.33147	Filo Sig.
DOP1A	-1.83034	Filo Sig.
JMY	-1.38261	Filo Sig.
SPIN3	-1.73791	Filo Sig.
PNPLA7	-0.980145	Filo Sig.
AKAP9	-1.85156	Filo Sig.
GFM2	-1.32364	Filo Sig.
WDR70	-2.0215	Filo Sig.
NAP1L4	-1.4362	Filo Sig.
PDE4D	-0.847957	Filo Sig.
RPP40	-0.881884	Filo Sig.
MX1	2.92537	Flavi Sig.
IFI6	3.00778	Flavi Sig.
XAF1	2.34972	Flavi Sig.
GUCY1B1	1.81581	Flavi Sig.
OASL	2.58693	Flavi Sig.
TRIM14	1.66827	Flavi Sig.
RSAD2	2.02267	Flavi Sig.
TNFSF10	2.02297	Flavi Sig.
ADAM10	1.41925	Flavi Sig.
ANKFY1	1.12455	Flavi Sig.
IFI44L	2.56406	Flavi Sig.
PARP9	1.5558	Flavi Sig.
ADAR	1.15845	Flavi Sig.
PSTPIP2	1.439	Flavi Sig.
DTX3L	1.72802	Flavi Sig.
ITGA2B	1.10414	Flavi Sig.
TAF4	1.09931	Flavi Sig.
ANK1	0.946426	Flavi Sig.
ARHGEF12	1.14758	Flavi Sig.
CXCL10	1.93427	Flavi Sig.
STAT1	1.95693	Flavi Sig.
DEK	1.5564	Flavi Sig.
ARHGAP18	1.20325	Flavi Sig.
SEC24D	1.08731	Flavi Sig.
PARP14	1.09027	Flavi Sig.
RHBDF2	1.12352	Flavi Sig.
MOCOS	1.2088	Flavi Sig.
LAP3	1.09952	Flavi Sig.
ARRDC3	1.49243	Flavi Sig.
E2F8	1.08428	Flavi Sig.
TYMP	1.37507	Flavi Sig.
ISG15	3.13064	Flavi Sig.
AP1B1	1.11901	Flavi Sig.
TRIM5	1.24533	Flavi Sig.
TNFSF13B	1.42897	Flavi Sig.
XBP1P1	1.40447	Flavi Sig.
AGPAT3	1.29085	Flavi Sig.
SLC12A7	1.04989	Flavi Sig.
UGP2	1.13332	Flavi Sig.
SCYL2	0.910351	Flavi Sig.
GCH1	1.18582	Flavi Sig.
TFEC	1.09774	Flavi Sig.
CMPK2	1.43723	Flavi Sig.
GIMAP4	1.77206	Flavi Sig.
AGAP2	0.837093	Flavi Sig.
JAK2	0.84859	Flavi Sig.
TNFRSF1B	1.38421	Flavi Sig.
CUL1	1.02527	Flavi Sig.
GFPT2	0.911268	Flavi Sig.
CCND2	1.49095	Flavi Sig.
EHD3	1.20916	Flavi Sig.
PTPN18	0.949873	Flavi Sig.
PIK3AP1	1.03244	Flavi Sig.
DES	0.998359	Flavi Sig.
MX2	3.30534	Flavi Sig.
FNDC4	1.21077	Flavi Sig.
ECT2	0.715262	Flavi Sig.
ISG20	2.32056	Flavi Sig.
SDC3	1.68392	Flavi Sig.
FUBP3	0.821109	Flavi Sig.
MLLT1	0.848823	Flavi Sig.
DHRS9	0.868744	Flavi Sig.
GEM	1.07492	Flavi Sig.
JOSD1	0.999762	Flavi Sig.
WDHD1	0.65367	Flavi Sig.
LGALS8	0.850604	Flavi Sig.
GLRX	1.71159	Flavi Sig.
CORO2A	0.774265	Flavi Sig.
IFI35	1.04665	Flavi Sig.
OAS2	2.83474	Flavi Sig.
DHX58	2.53715	Flavi Sig.
AZI2	0.890025	Flavi Sig.
SCN1B	1.38506	Flavi Sig.
GPR171	1.77503	Flavi Sig.
PLAC8	2.05418	Flavi Sig.
BST2	1.09958	Flavi Sig.
DDIT3	1.02828	Flavi Sig.
NEGR1	0.91141	Flavi Sig.
IL15	0.871566	Flavi Sig.
WNT6	1.0871	Flavi Sig.
SECTM1	1.77666	Flavi Sig.
KCTD14	2.5692	Flavi Sig.
RAP1B	1.151	Flavi Sig.
IFIT3	2.77964	Flavi Sig.
RAB11B	1.09763	Flavi Sig.
MPDU1	0.854946	Flavi Sig.
EPAS1	1.01423	Flavi Sig.
FAM111B	1.25993	Flavi Sig.
IRF2BPL	1.62842	Flavi Sig.
SH2B2	1.00662	Flavi Sig.
SENP2	-1.44599	Flavi Sig.
ANKHD1-EIF4EBP3	-1.10255	Flavi Sig.
POLD3	-1.56079	Flavi Sig.
EEF1G	-1.56297	Flavi Sig.
RBM33	-1.30722	Flavi Sig.
GAPVD1	-1.01797	Flavi Sig.
AQR	-1.04089	Flavi Sig.
PIAS2	-0.949043	Flavi Sig.
KAT6A	-1.07912	Flavi Sig.
RPL15	-1.43083	Flavi Sig.
ABHD12	-1.00281	Flavi Sig.
MOB3A	-1.44262	Flavi Sig.
SIPA1L2	-1.13047	Flavi Sig.
PREX1	-1.47732	Flavi Sig.
XRCC5	-0.755814	Flavi Sig.
SLC35E1	-1.14304	Flavi Sig.
DCP2	-1.15592	Flavi Sig.
CLEC17A	-0.972396	Flavi Sig.
CDK13	-0.832657	Flavi Sig.
MED25	-0.828206	Flavi Sig.
TBC1D25	-0.792499	Flavi Sig.
SERPINE2	-1.60277	Flavi Sig.
HEATR5B	-0.609828	Flavi Sig.
TMEM67	-0.692863	Flavi Sig.
RPL22	-1.42046	Flavi Sig.
NUP155	-1.23914	Flavi Sig.
RAD21	-0.844217	Flavi Sig.
HERC1	-1.71488	Flavi Sig.
HECA	-1.10201	Flavi Sig.
IP6K2	-0.661945	Flavi Sig.
MOV10	3.41033	Ortho Sig.
EIF2AK2	3.13736	Ortho Sig.
NOD2	1.99885	Ortho Sig.
GBP2	3.03946	Ortho Sig.
TRIM14	2.38737	Ortho Sig.
GCH1	3.0728	Ortho Sig.
ALPK1	2.34864	Ortho Sig.
DTX3L	3.31347	Ortho Sig.
MT2A	3.20971	Ortho Sig.
ISG20	3.44014	Ortho Sig.
TDRD7	3.32561	Ortho Sig.
CREM	1.74433	Ortho Sig.
DNPEP	2.92245	Ortho Sig.
BST2	2.88717	Ortho Sig.
MX1	2.89173	Ortho Sig.
PARP14	2.75119	Ortho Sig.
MOB3C	2.98976	Ortho Sig.
LAP3	2.64692	Ortho Sig.
TRIM22	1.86812	Ortho Sig.
VCPIP1	1.88531	Ortho Sig.
WARS1	1.7546	Ortho Sig.
RIPK2	2.37505	Ortho Sig.
PIK3AP1	2.41016	Ortho Sig.
SAMD4A	2.43551	Ortho Sig.
AZI2	2.29395	Ortho Sig.
CSRNP1	2.43598	Ortho Sig.
LRRC42	1.67059	Ortho Sig.
ABHD6	2.28413	Ortho Sig.
ZNF684	2.16338	Ortho Sig.
CHMP5	3.36013	Ortho Sig.
NAPA	2.15262	Ortho Sig.
TRIM21	4.48126	Ortho Sig.
MYO7B	1.58757	Ortho Sig.
IFITM3	1.30595	Ortho Sig.
TIMM23	1.37513	Ortho Sig.
TOR1B	3.76078	Ortho Sig.
MT1X	3.70824	Ortho Sig.
ST3GAL4	1.47253	Ortho Sig.
SMCHD1	1.90961	Ortho Sig.
CMPK2	3.67183	Ortho Sig.
IFIH1	3.86303	Ortho Sig.
ZNF267	1.88038	Ortho Sig.
TMEM60	3.5766	Ortho Sig.
CCL3	1.42755	Ortho Sig.
RIN2	4.42997	Ortho Sig.
LIG1	3.5466	Ortho Sig.
TYMP	1.75615	Ortho Sig.
TM2D2	3.2159	Ortho Sig.
ATP6V1D	1.83164	Ortho Sig.
PLAC8	2.87076	Ortho Sig.
HMOX1	3.11539	Ortho Sig.
LSM2	3.05138	Ortho Sig.
DRAP1	2.97991	Ortho Sig.
KCTD14	3.08219	Ortho Sig.
SPATS2L	5.69455	Ortho Sig.
SEC22A	1.72986	Ortho Sig.
SUPT4H1	2.93429	Ortho Sig.
EXT1	2.96351	Ortho Sig.
ELOC	1.60441	Ortho Sig.
CTSC	1.01411	Ortho Sig.
EXOSC3	1.91968	Ortho Sig.
CWC25	1.79202	Ortho Sig.
CTSL	1.78319	Ortho Sig.
NDUFV2	1.63658	Ortho Sig.
SCLT1	2.72557	Ortho Sig.
SUMO1	1.20809	Ortho Sig.
TNFSF10	2.73299	Ortho Sig.
IDO1	1.60232	Ortho Sig.
BAZ1A	1.51515	Ortho Sig.
PRPF3	2.69552	Ortho Sig.
SLC11A2	1.21889	Ortho Sig.
MARCKS	1.62931	Ortho Sig.
SEC24D	2.50542	Ortho Sig.
ZNF622	1.57298	Ortho Sig.
CNIH4	2.54637	Ortho Sig.
STK3	1.55975	Ortho Sig.
XRN1	2.07175	Ortho Sig.
WRAP73	1.61694	Ortho Sig.
PATL1	2.41666	Ortho Sig.
SOCS1	2.40198	Ortho Sig.
TMSB10	2.52489	Ortho Sig.
IFIT2	2.97823	Ortho Sig.
CASP12	1.18955	Ortho Sig.
MAG	1.34506	Ortho Sig.
ZCCHC2	2.3106	Ortho Sig.
KARS1	1.45881	Ortho Sig.
ATP6V1B2	1.48231	Ortho Sig.
RBFOX2	2.67946	Ortho Sig.
MRFAP1	1.20673	Ortho Sig.
HDHD3	1.42572	Ortho Sig.
WDR48	2.33024	Ortho Sig.
TRIM38	2.35789	Ortho Sig.
PSMA4	1.98752	Ortho Sig.
TARBP1	2.1967	Ortho Sig.
CXCL10	3.444	Ortho Sig.
ATF6	2.13835	Ortho Sig.
CISH	2.20662	Ortho Sig.
HES4	2.13755	Ortho Sig.
PHF21A	1.11962	Ortho Sig.
SEC24A	0.970696	Ortho Sig.
ELL2	1.40472	Ortho Sig.
MKNK1	1.35301	Ortho Sig.
SERPINB1	2.13325	Ortho Sig.
NMI	2.12678	Ortho Sig.
CLN5	2.10607	Ortho Sig.
TENT4A	2.47424	Ortho Sig.
RIPK3	1.39916	Ortho Sig.
SEPHS2	2.05869	Ortho Sig.
ADPGK	1.38502	Ortho Sig.
PRKCE	2.03168	Ortho Sig.
TYMS	0.936715	Ortho Sig.
MAPKAP1	0.875824	Ortho Sig.
TSPAN14	2.04236	Ortho Sig.
LYSMD2	2.07321	Ortho Sig.
TIMP1	1.31002	Ortho Sig.
SUMO2	1.05641	Ortho Sig.
JUNB	2.08973	Ortho Sig.
SLC8A1	1.30565	Ortho Sig.
RAB8B	1.95737	Ortho Sig.
CCL11	1.92277	Ortho Sig.
MRPL33	1.22745	Ortho Sig.
TLK2	1.95046	Ortho Sig.
IRF2BPL	2.24522	Ortho Sig.
VMP1	2.23824	Ortho Sig.
RGL1	2.00831	Ortho Sig.
NPEPL1	1.03803	Ortho Sig.
TBC1D2	1.98644	Ortho Sig.
BAK1	2.89248	Ortho Sig.
EMP3	1.87636	Ortho Sig.
NARS2	1.89618	Ortho Sig.
PLSCR1	2.25356	Ortho Sig.
ERAP2	1.86359	Ortho Sig.
MED10	1.8117	Ortho Sig.
JAK2	1.81828	Ortho Sig.
DRG1	1.83524	Ortho Sig.
CD164	1.24279	Ortho Sig.
BARD1	2.54706	Ortho Sig.
PHLPP1	1.80926	Ortho Sig.
SNX10	1.80442	Ortho Sig.
IER2	1.78897	Ortho Sig.
BAG3	1.7572	Ortho Sig.
STING1	1.80336	Ortho Sig.
PTPN2	1.35816	Ortho Sig.
RBCK1	0.939724	Ortho Sig.
ELF1	1.77148	Ortho Sig.
RPL23A	-1.35445	Ortho Sig.
KDM4B	-2.3487	Ortho Sig.
FOXP1	-1.47397	Ortho Sig.
HBG2	-1.38081	Ortho Sig.
PHOSPHO1	-1.99283	Ortho Sig.
SBNO1	-1.41376	Ortho Sig.
RBM38	-1.64783	Ortho Sig.
MBNL3	-1.2317	Ortho Sig.
BMP2K	-2.1409	Ortho Sig.
TGFBR1	-1.6695	Ortho Sig.
TSPAN5	-2.58284	Ortho Sig.
CXCR3	-1.45679	Ortho Sig.
CYFIP2	-1.0754	Ortho Sig.
FGFR1OP	-2.27555	Ortho Sig.
DPEP2	-2.31401	Ortho Sig.
AMFR	-1.96056	Ortho Sig.
PDE6H	-2.11966	Ortho Sig.
PLCB2	-2.04487	Ortho Sig.
ALAS2	-1.56019	Ortho Sig.
SNCA	-1.65084	Ortho Sig.
PARM1	-1.86438	Ortho Sig.
ZNF329	-1.97224	Ortho Sig.
KCNH3	-1.79996	Ortho Sig.
PTPN22	-1.31316	Ortho Sig.
MX1	3.12183	VRS Sig.
OASL	2.71419	VRS Sig.
IFI44L	3.29797	VRS Sig.
IFI6	2.9268	VRS Sig.
BST2	1.87159	VRS Sig.
SLC2A5	1.18619	VRS Sig.
LGALS3BP	1.88158	VRS Sig.
MX2	3.03568	VRS Sig.
ISG20	2.01519	VRS Sig.
IFIT3	2.98978	VRS Sig.
TRIM14	2.42943	VRS Sig.
IFI44	2.82632	VRS Sig.
CXCL10	2.61311	VRS Sig.
OAS2	2.88628	VRS Sig.
SIGLEC9	0.878772	VRS Sig.
SPATS2L	2.748	VRS Sig.
IFI27	4.039	VRS Sig.
RIN2	2.03236	VRS Sig.
DDX58	2.34715	VRS Sig.
STAT1	2.31176	VRS Sig.
AIM2	0.814321	VRS Sig.
SLC29A1	0.832933	VRS Sig.
TRIM5	1.32423	VRS Sig.
PARP9	1.88089	VRS Sig.
DTX3L	1.94773	VRS Sig.
IRF7	2.30982	VRS Sig.
DDX60	3.36513	VRS Sig.
RILPL2	1.24022	VRS Sig.
IRF2BPL	1.27534	VRS Sig.
PARP14	1.95805	VRS Sig.
ISG15	3.36985	VRS Sig.
TRIL	1.21052	VRS Sig.
TMEM255A	2.17871	VRS Sig.
HYAL2	0.848244	VRS Sig.
RTP4	2.05857	VRS Sig.
IFIT2	2.47458	VRS Sig.
OAS1	2.96461	VRS Sig.
RNF175	0.764474	VRS Sig.
KCTD14	3.27054	VRS Sig.
UBE2L6	2.14418	VRS Sig.
SDC3	1.85375	VRS Sig.
EIF2AK2	2.36418	VRS Sig.
TNFAIP6	1.6559	VRS Sig.
CD274	2.25833	VRS Sig.
C1QC	1.05788	VRS Sig.
DNPEP	1.50523	VRS Sig.
SEC24D	1.63056	VRS Sig.
GLRX	1.81246	VRS Sig.
TNFSF10	1.84934	VRS Sig.
CMPK2	2.7697	VRS Sig.
CISH	1.13129	VRS Sig.
ADAR	2.01202	VRS Sig.
IFIT1	2.17082	VRS Sig.
SAMD4A	2.4276	VRS Sig.
ZBP1	1.26203	VRS Sig.
STAT2	2.36309	VRS Sig.
TFPI2	0.979816	VRS Sig.
SIGLEC1	2.76484	VRS Sig.
EPSTI1	2.98521	VRS Sig.
PML	1.96938	VRS Sig.
LAP3	1.92495	VRS Sig.
DHRS9	1.19338	VRS Sig.
ECM1	0.79016	VRS Sig.
ZCCHC2	1.89558	VRS Sig.
GCH1	1.74181	VRS Sig.
NAPA	1.44864	VRS Sig.
XAF1	2.36544	VRS Sig.
HERC6	2.40293	VRS Sig.
FBXO6	2.46501	VRS Sig.
HMOX1	1.79674	VRS Sig.
CCRL2	1.88515	VRS Sig.
EPAS1	1.21868	VRS Sig.
DRAP1	1.10607	VRS Sig.
CABP5	1.79659	VRS Sig.
APOBEC3G	0.851552	VRS Sig.
DDX60L	1.70816	VRS Sig.
TIMP1	0.938512	VRS Sig.
IFI35	2.0774	VRS Sig.
CORO2A	2.14019	VRS Sig.
CTSC	0.847571	VRS Sig.
JAK2	1.38177	VRS Sig.
IDO1	1.32311	VRS Sig.
FAM50B	1.56972	VRS Sig.
RGL1	1.13284	VRS Sig.
LYSMD2	1.05802	VRS Sig.
CLU	1.22241	VRS Sig.
ADAP2	1.00036	VRS Sig.
RSAD2	2.19962	VRS Sig.
MOCOS	2.54241	VRS Sig.
RAB44	1.95097	VRS Sig.
PLA2G4C	2.61959	VRS Sig.
RRBP1	0.85323	VRS Sig.
TRIM21	2.17552	VRS Sig.
EHD4	1.29358	VRS Sig.
PLAC8	1.96233	VRS Sig.
LTBR	1.19053	VRS Sig.
SCIN	2.0073	VRS Sig.
IL1RN	1.84585	VRS Sig.
P2RY6	1.6943	VRS Sig.
OAS3	2.47403	VRS Sig.
DHX58	2.80959	VRS Sig.
GFPT2	0.973285	VRS Sig.
SERPING1	1.7306	VRS Sig.
UNC93B1	1.4996	VRS Sig.
EXT1	1.05051	VRS Sig.
NCDN	1.00374	VRS Sig.
IFIH1	2.32974	VRS Sig.
USP18	2.82225	VRS Sig.
CUEDC1	1.11827	VRS Sig.
ACVRL1	0.983687	VRS Sig.
TRAM2	0.715136	VRS Sig.
TIFA	1.26116	VRS Sig.
ROCK2	0.817375	VRS Sig.
TNK2	1.29306	VRS Sig.
PLXDC1	0.708238	VRS Sig.
LAMP1	1.0251	VRS Sig.
HERC5	3.08299	VRS Sig.
PARP11	1.53244	VRS Sig.
PSTPIP2	1.62646	VRS Sig.
RHBDF2	1.60478	VRS Sig.
LIG1	1.98256	VRS Sig.
APOBEC3A	1.75193	VRS Sig.
ERAP2	1.02394	VRS Sig.
NINJ1	0.88058	VRS Sig.
ODF3B	1.56893	VRS Sig.
ALDH3B1	0.866152	VRS Sig.
GAS6	0.95925	VRS Sig.
COMP	1.37422	VRS Sig.
SCN1B	0.926048	VRS Sig.
CHMP5	1.86919	VRS Sig.
S100P	1.88939	VRS Sig.
PSME2	1.68491	VRS Sig.
PALLD	0.785475	VRS Sig.
MYO7B	2.10251	VRS Sig.
GPR141	1.03558	VRS Sig.
TNFRSF1B	0.928048	VRS Sig.
FBXO39	1.73149	VRS Sig.
MAPKAPK3	0.847632	VRS Sig.
ARHGAP18	0.9845	VRS Sig.
SERPINB1	1.55192	VRS Sig.
STX4	1.09679	VRS Sig.
CMTR1	2.31332	VRS Sig.
NOD2	1.06854	VRS Sig.
HSD3B7	1.25812	VRS Sig.
FAM111A	1.56838	VRS Sig.
GIMAP2	1.0648	VRS Sig.
PPP2CB	0.770556	VRS Sig.
PARP12	2.11586	VRS Sig.
ALPK1	1.41372	VRS Sig.
OGFR	1.15733	VRS Sig.
TNFSF13B	1.21318	VRS Sig.
CPT2	1.15664	VRS Sig.
UHRF1	1.03927	VRS Sig.
F11R	0.71956	VRS Sig.
SRC	0.94176	VRS Sig.
LILRA2	0.886295	VRS Sig.
SERPINE1	0.853644	VRS Sig.
C1QA	0.825167	VRS Sig.
ADAMTSL4	1.22149	VRS Sig.
STING1	1.19972	VRS Sig.
BCL2L14	1.75173	VRS Sig.
IRF9	1.47337	VRS Sig.
TRANK1	1.59318	VRS Sig.
SLC9A1	0.880485	VRS Sig.
DYSF	1.83808	VRS Sig.
APOL6	1.75809	VRS Sig.
WARS1	1.47172	VRS Sig.
ELF4	1.17776	VRS Sig.
TOR1B	1.83736	VRS Sig.
RRAS	0.870505	VRS Sig.
ETV7	1.88232	VRS Sig.
ARMCX1	1.62321	VRS Sig.
SAMD9	1.45241	VRS Sig.
TRIM72	0.754762	VRS Sig.
CD63	1.50942	VRS Sig.
AZU1	0.88968	VRS Sig.
TYMP	1.61061	VRS Sig.
PPIF	1.01132	VRS Sig.
STX11	1.082	VRS Sig.
UBQLN3	0.870837	VRS Sig.
CTSD	1.11544	VRS Sig.
RIPK2	1.32714	VRS Sig.
ADM	1.26983	VRS Sig.
IL15RA	1.46128	VRS Sig.
TFEC	1.2894	VRS Sig.
SDCBP	0.839933	VRS Sig.
CNP	1.56474	VRS Sig.
RAB8A	0.882703	VRS Sig.
ZNFX1	1.40631	VRS Sig.
TLR3	1.34063	VRS Sig.
PODXL	1.2817	VRS Sig.
BATF2	2.56958	VRS Sig.
AGPAT3	0.870637	VRS Sig.
SAMHD1	1.41234	VRS Sig.
CSF1	0.936459	VRS Sig.
GBP2	2.38237	VRS Sig.
VWF	0.704105	VRS Sig.
GPC1	1.15532	VRS Sig.
NCOA7	1.54267	VRS Sig.
ATP13A1	1.5404	VRS Sig.
PDCD1LG2	1.26903	VRS Sig.
PLD1	0.810019	VRS Sig.
CTSA	1.0222	VRS Sig.
C2	1.18057	VRS Sig.
ACP3	0.860967	VRS Sig.
TM9SF1	0.96699	VRS Sig.
S100A2	1.21321	VRS Sig.
PFKP	1.23006	VRS Sig.
RPS21	-0.931966	VRS Sig.
PABPC4	-1.12081	VRS Sig.
CNR2	-1.39811	VRS Sig.
PLCB2	-1.35064	VRS Sig.
RPSA	-0.783129	VRS Sig.
MS4A1	-0.926875	VRS Sig.
RPS23	-0.822859	VRS Sig.
KLHDC2	-1.32618	VRS Sig.
ZNF154	-0.918094	VRS Sig.
QARS1	-1.62409	VRS Sig.
GNRH1	-0.704245	VRS Sig.
EIF3E	-0.899368	VRS Sig.
RPL4	-1.19824	VRS Sig.
RPS29	-0.940723	VRS Sig.
FCMR	-1.01324	VRS Sig.
PAN2	-0.82897	VRS Sig.
ZBTB5	-0.740972	VRS Sig.
RBL2	-0.900019	VRS Sig.
FCRLA	-0.642223	VRS Sig.
RPL6	-1.14259	VRS Sig.
MTMR1	-0.8386	VRS Sig.
RPL7	-1.25304	VRS Sig.
RPS5	-1.32903	VRS Sig.
AKT3	-1.21416	VRS Sig.
EEF2	-1.48416	VRS Sig.
SULF2	-1.12482	VRS Sig.
TTC13	-1.06001	VRS Sig.
FOXP1	-1.11883	VRS Sig.
RPL10A	-1.24316	VRS Sig.
RPL22	-1.39828	VRS Sig.
NSA2	-1.35337	VRS Sig.
CD74	-1.17307	VRS Sig.
PCMTD2	-1.38734	VRS Sig.
ARHGAP24	-1.02123	VRS Sig.
CHD1L	-0.676254	VRS Sig.
RPL13A	-1.10613	VRS Sig.
RPS14	-1.02707	VRS Sig.
KCNH3	-1.07916	VRS Sig.
HERC1	-1.32075	VRS Sig.
CTSK	-1.30207	VRS Sig.
FOXO1	-1.17255	VRS Sig.
PFDN5	-1.07408	VRS Sig.
RPL27	-1.03831	VRS Sig.
MBTPS1	-0.959067	VRS Sig.
SORL1	-1.42229	VRS Sig.
RPL38	-1.24332	VRS Sig.
CBX7	-0.85374	VRS Sig.
RPL5	-1.95284	VRS Sig.
CD1C	-1.50326	VRS Sig.
RPL3	-1.02708	VRS Sig.
